# Supplementary material for: Limited Metabolomic Overlap between Commensal Bacteria and Marine Sponge Holobionts Revealed by Large Scale Culturing and Mass Spectrometry-Based Metabolomics: An Undergraduate Laboratory Pedagogical Effort at Georgia Tech
Source: Mar Drugs. 2023 Jan 14;21(1):53. doi: 10.3390/md21010053 (PMC9862627; doi:10.3390/md21010053)
Supplement: Supplementary file 1 [file marinedrugs-21-00053-s001.zip]

Archive with 1 entries (1 files):
- marinedrugs-2139572-supplementary.xlsx
