# Supplementary material for: Limited Metabolomic Overlap between Commensal Bacteria and Marine Sponge Holobionts Revealed by Large Scale Culturing and Mass Spectrometry-Based Metabolomics: An Undergraduate Laboratory Pedagogical Effort at Georgia Tech
Source: Mar Drugs. 2023 Jan 14;21(1):53. doi: 10.3390/md21010053 (PMC9862627; doi:10.3390/md21010053)
Supplement: Supplementary file 1 [file marinedrugs-21-00053-s001.zip › marinedrugs-2139572-supplementary.xlsx]

## Sheet: Strains
Sponge commensal strain repository
Strain name	Sponge	Isolation media			Isolation temperature		16S FWD sequence	16S REV sequence	16S FWD genus	16S REV genus	Consensus genus
		MB1/2	R2A	TS	27C	32C
22PA-AF-001	Aplysina fulva	TRUE			TRUE		GTCGAGCGCGGGAAGCGAGYGGATCCCTTCGGGGTGAAGCTCGTGGAACGAGCGGCGGACGGGTGAGTAACACGTGGGCAACCTGCCTGTAAGATCGGAATAACCCCGGGAAACCGGGGCTAATGCCGGGTAATACTTTTCTTCGCATGAAGATAAGTTGAAAGATGGCTTCTCGCTATCACTTACAGATGGGCCCGCGGCGCATTAGCTAGTTGGTGAGGTAACGGCTCACCAAGGCAACGATGCGTAGCCGACCTGAGAGGGTGATCGGCCACACTGGGACTGAGACACGGCCCAGACTCCTACGGGAGGCAGCAGTAGGGAATCTTCCGCAATGGACGAAAGTCTGACGGAGCAACGCCGCGTGAACGATGAAGGTCTTCGGATCGTAAAGTTCTG…	GTTACCTCACCGACTTCGGGTGTTGCCAACTCTCGTGGTGTGACGGGCGGTGTGTACAAGGCCCGGGAACGTATTCACCGCGGCATGCTGATCCGCGATTACTAGCGATTCCGGCTTCATGCAGGCGAGTTGCAGCCTGCAATCCGAACTGAGAATGGTTTTATGGGATTTGCTACACCTCGCGGCTTCGCTGCCCTTTGTACCATCCATTGTAGCACGTGTGTAGCCCAGGTCATAAGGGGCATGATGATTTGACGTCATCCCCGCCTTCCTCCGGTTTGTCACCGGCAGTCACCTTAGAGTGCCCAACTGAATGCTGGCAACTAAGATTAGGGGTTGCGCTCGTTGCGGGACTTAACCCAACATCTCACGACACGAGCTGACGACAACCATGCACCA…	Halobacillus	Halobacillus	Halobacillus
22PA-AF-002	Aplysina fulva	TRUE			TRUE		GCAGTCGAACGGATCCTTCGGGATTAGTGGCAGACGGGTGAGTAACGCGTGGGAAGCTACCTTGTGGTAGGGAACAACAGTTGGAAACGACTGCTAATACCCTATGAGCCCTATGGGGGAAAGATTTATCGCCATGAGATGTGCCCGCGTTAGATTAGCTAGTTGGTAAGGTAATGGCTTACCAAGGCGACGATCTATAGCTGGTCTGAGAGGATGATCAGCCACACTGGGACTGAGACACGGCCCAGACTCCTACGGGAGGCAGCAGTGGGGAATATTGGACAATGGGGGCAACCCTGATCCAGCCATGCCGCGTGAGTGATGACGGCCTTAGGGTTGTAAAGCTCTTTCAGCAGTGAAGATAATGACATTAACTGCAGAAGAAGCCCCGGCTAACTT…	TTAGCACAGCGCCTTCGGGTAAAACCAACTCCCATGGTGTGACGGGCGGTGTGTACAAGGCCCGGGAACGTATTCACCGCGTCATGCTGTTACGCGATTACTAGCGATTCCAACTTCATGCTCTCGAGTTGCAGAGAACAATCCGAACTGAGACGGCTTTTGGAGATTAGCTTCCCCTCGCGAGGTCGCTGCCCACTGTCACCGCCATTGTAGCACGTGTGTAGCCCAGCCCGTAAGGGCCATGAGGACTTGACGTCATCCCCACCTTCCTCCGGCTTATCACCGGCAGTCCCCCTAGAGTGCCCAACTAAATGCTGGCAACTAAGGGCGAGGGTTGCGCTCGTTGCGGGACTTAACCCAACATCTCACGACACGAGCTGACGACAGCCATGCAGCACC…	Pseudovibrio	Pseudovibrio	Pseudovibrio
22PA-AF-003	Aplysina fulva	TRUE			TRUE		GCAGTCGAGCGCGAAGTTCTTCGGAACGAGTAGAGCGGCGGACGGGTGAGTAACGCGTGGGAAATTGCCCAGTAGTGGGGGACAACATTCGGAAACGGATGCTAATACCGCATACGCCCTACGGGGGAAAGCAGGGGATCTTCGGACCTTGCGCTATTGGATATGCCCGCGTCGGATTAGCTAGTTGGTGAGGTAATGGCTCACCAAGGCAACGATCCGTAGCTGGTCTGAGAGGATGATCAGCCACACTGGGACTGAGACACGGCCCAGACTCCTACGGGAGGCAGCAGTGGGGAATATTGGACAATGGGCGRAAGCCTGATCCAGCCATGCCGCGTGTGTGAAGAAGGCCCTAGGGTTGTAAAGCACTTTCAGTAGGGAGGAAGGCCTTAAAGTTAA…	CCACTTCTGGAGCAACCCCACTCCCATGGTGTGACGGGCGGTGTGTACAAGGCCCGGGAACGTATTCACCGTGACATTCTGATTCACGATTACTAGCGATTCCGACTTCATGGAGTCGAGTTGCAGACTCCAATCCGGACTACGATTGGTTTTTTCGGATTAGCTCCACCTCGCGGCTTAGCGACCGTCTGTACCAACCATTGTAGCACGTGTGTAGCCCAGGACGTAAGGGCCATGATGACTTGACGTCGTCCCCACCTTCCTCCGGTTTGTCACCGGCAGTCTCCCTAGAGTTCTCAGCATTACCTGCTAGCAACTAAGGACAAGGGTTGCGCTCGTTACGGGACTTAACCCAACATCTCACGACACGAGCTGACGACAGCCATGCAGCACCTGTCA…	Microbulbifer	Microbulbifer	Microbulbifer
22PA-AF-004	Aplysina fulva	TRUE			TRUE		CAAGTCGAACGGATCCTTCGGGATTAGTGGCAGACGGGTGAGTAACGCGTGGGAAGCTACCTTGTGGTAGGGAACAACAGTTGGAAACGACTGCTAATACCCTATGAGCCCTATGGGGGAAAGATTTATCGCCATGAGATGTGCCCGCGTTAGATTAGCTAGTTGGTAAGGTAATGGCTTACCAAGGCGACGATCTATAGCTGGTCTGAGAGGATGATCAGCCACACTGGGACTGAGACACGGCCCAGACTCCTACGGGAGGCAGCAGTGGGGAATATTGGACAATGGGGGCAACCCTGATCCAGCCATGCCGCGTGAGTGATGACGGCCTTAGGGTTGTAAAGCTCTTTCAGCAGTGAAGATAATGACATTAACTGCAGAAGAAGCCCCGGCTAACTT…	TCGGGTTAAAACCAACTCCCATGGTGTGACGGGCGGTGTGTACAAGGCCCGGGAACGTATTCACCGCGTCATGCTGTTACGCGATTACTAGCGATTCCAACTTCATGCTCTCGAGTTGCAGAGAACAATCCGAACTGAGACGGCTTTTGGAGATTAGCTTCCCCTCGCGAGGTCGCTGCCCACTGTCACCGCCATTGTAGCACGTGTGTAGCCCAGCCCGTAAGGGCCATGAGGACTTGACGTCATCCCCACCTTCCTCCGGCTTATCACCGGCAGTCCCCCTAGAGTGCCCAACTAAATGCTGGCAACTAAGGGCGAGGGTTGCGCTCGTTGCGGGACTTAACCCAACATCTCACGACACGAGCTGACGACAGCCATGCAGCACCTGTCCTGACGTCC…	Pseudovibrio	Pseudovibrio	Pseudovibrio
22PA-AF-005	Aplysina fulva	TRUE				TRUE	GCAAGTCGAGCGAACAGACGAGGAGCTTGCTCCTCTGACGTTAGCGGCGGACGGGTGAGTAACACGTGGATAACCTACCTATAAGACTGGGATAACTTCGGGAAACCGGAGCTAATACCGGATAATATATTGAACCGCATGGTTCAATAGTGAAAGACGGTTTTGCTGTCACTTATAGATGGATCCGCGCCGCATTAGCTAGTTGGTAAGGTAACGGCTTACCAAGGCAACGATGCGTAGCCGACCTGAGAGGGTGATCGGCCACACTGGAACTGAGACACGGTCCAGACTCCTACGGGAGGCAGCAGTAGGGAATCTTCCGCAATGGGCGAAAGCCTGACGGAGCAACGCCGCGTGAGTGATGAAGGTCTTCGGATYGTAAAACTCTGTTATTAGGGA…	TCCACCGGCTTCGGGTGTTACAAACTCYCGTGGTGTGACGGGCGGTGTGTACAAGACCCGGGAACGTATTCACCGTAGCATGCTGATCTACGATTACTAGCGATTCCAGCTTCATATAGTCGAGTTGCAGACTACAATCCGAACTGAGAACAACTTTATGGGATTTGCTTGACCTCGCGGTTTCGCTGCCCTTTGTATTGTCCATTGTAGCACGTGTGTAGCCCAAATCATAAGGGGCATGATGATTTGACGTCATCCCCACCTTCCTCCGGTTTGTCACCGGCAGTCAACTTAGAGTGCCCAACTTAATGATGGCAACTAAGCTTAAGGGTTGCGCTCGTTGCGGGACTTAACCCAACATCTCACGACACGAGCTGACGACAACCATGCACCACCTGT…	Staphylococcus	Staphylococcus	Staphylococcus
22PA-AF-006	Aplysina fulva	TRUE			TRUE		GCAGTCGAACGGATCCTTCGGGATTAGTGGCAGACGGGTGAGTAACGCGTGGGAAGCTACCTTGTGGTAGGGAACAACAGTTGGAAACGACTGCTAATACCCTATGAGCCCTATGGGGGAAAGATTTATCGCCATGAGATGTGCCCGCGTTAGATTAGCTAGTTGGTAAGGTAATGGCTTACCAAGGCGACGATCTATAGCTGGTCTGAGAGGATGATCAGCCACACTGGGACTGAGACACGGCCCAGACTCCTACGGGAGGCAGCAGTGGGGAATATTGGACAATGGGGGCAACCCTGATCCAGCCATGCCGCGTGAGTGATGACGGCCTTAGGGTTGTAAAGCTCTTTCAGCAGTGAAGATAATGACATTAACTGCAGAAGAAGCCCCGGCTAACTT…	AAAACCAACTCCCATGGTGTGACGGGCGGTGTGTACAAGGCCCGGGAACGTATTCACCGCGTCATGCTGTTACGCGATTACTAGCGATTCCAACTTCATGCTCTCGAGTTGCAGAGAACAATCCGAACTGAGACGGCTTTTGGAGATTAGCTTCCCCTCGCGAGGTCGCTGCCCACTGTCACCGCCATTGTAGCACGTGTGTAGCCCAGCCCGTAAGGGCCATGAGGACTTGACGTCATCCCCACCTTCCTCCGGCTTATCACCGGCAGTCCCCCTAGAGTGCCCAACTAAATGCTGGCAACTAAGGGCGAGGGTTGCGCTCGTTGCGGGACTTAACCCAACATCTCACGACACGAGCTGACGACAGCCATGCAGCACCTGTCCTGACGTCCCCGAAGG…	Pseudovibrio	Pseudovibrio	Pseudovibrio
22PA-AF-007	Aplysina fulva	TRUE			TRUE		CACATGCAGTCGACGCCCTCTTTTAGAGGGAGTGGCGCACGGGTGCGTAACGCGTGGGAACCTGCCCTTAGGTTCGGAATAACTCAGAGAAATTTGAGCTAATACCGGATAATGTCTTCGGACCAAAGATTTATCGCCTTTGGATGGGCCCGCGTAGGATTAGATAGTTGGTGGGGTAATGGCCTACCAAGTCGACGATCCTTAGCTGGTCTGAGAGGATGATCAGCCACACTGGGACTGAGACACGGCCCAGACTCCTACGGGAGGCAGCAGTGGGGAATATTGGACAATGGGCGAAAGCCTGATCCAGCAATGCCGCGTGAGTGATGAAGGCCTTAGGGTTGTAAAGCTCTTTTACCAGGGATGATAATGACAGTACCTGGAGAATAAGCTCCGGCT…	TAGCGCACCGGCCTTCGGGTGAATCCAACTCCCATGGTGTGACGGGCGGTGTGTACAAGGCCTGGGAACGTATTCACCGCGGCATGCTGATCCGCGATTACTAGCGATTCCGCCTTCATGCTCTCGAGTTGCAGAGAACAATCCGAACTGAGACATCTTTTGGAGATTAGCTAACCCTCGCGGGATCGCTGCTCACTGTAGATGCCATTGTAGCACGTGTGTAGCCCAGCCTGTAAGGGCCATGAGGACTTGACGTCATCCCCACCTTCCTCCGGCTTATCACCGGCAGTTTCCTTAAAGTGCCCAACTGAATGATGGCAACTAAGGACGAGGGTTGCGCTCGTTGCGGGACTTAACCCAACATCTCACGACACGAGCTGACGACAGCCATGCAGCACC…	Qipengyuania	Qipengyuania	Qipengyuania
22PA-AF-008	Aplysina fulva	TRUE			TRUE		TGCAAGTCGAGCGCGCCCTTCGGGGTGAGCGGCGGACGGGTTAGTAACGCGTGGGAATATGCCCAAAGGTACGGAATAGCCTCTGGAAACGGAGAGTAATACCGTATGTGCCCTTCGGGGGAAAGATTTATCGCCTTTGGATTAGCCCGCGTTAGATTAGGTAGTTGGTGGGGTAATGGCCTACCAAGCCTACGATCTATAGCTGGTTTTAGAGGATGATCAGCAACACTGGGACTGAGACACGGCCCAGACTCCTACGGGAGGCAGCAGTGGGGAATCTTGGACAATGGGGGCAACCCTGATCCAGCCATGCCGCGTGAGTGATGAAGGCCCTAGGGTCGTAAAGCTCTTTCGCCTGTGAAGATAATGACGGTAGCAGGTAAAGAAACCCCGGCTAAC…	GTTAGCGCAGCGTCGTCGGGTTAGAACCAACTCCCATGGTGTGACGGGCGGTGTGTACAAGGCCCGGGAACGTATTCACCGCGTCATGCTGTTACGCGATTACTAGCGATTCCGACTTCATGGGGTCGAGTTGCAGACCCCAATCCGAACTGAGACAGTTTTTTGGGATTAACCCATTGTCACTGCCATTGTAGCACGTGTGTAGCCCAACCCGTAAGGGCCATGAGGACTTGACGTCATCCACACCTTCCTCCCGCTTATCACGGGCAGTTTCCCTAGAGTGCCCAGCCGAACTGCTGGCAACTAAGGATGTGGGTTGCGCTCGTTGCCGGACTTAACCGAACATCTCACGACACGAGCTGACGACAGCCATGCAGCACCTGTCACTAGGTCACCGAA…	Ruegeria	Ruegeria	Ruegeria
22AD-AF-001	Aplysina fulva	TRUE			TRUE		CACATGCAGTCGAACGGATCCTTCGGGATTAGTGGCAGACGGGTGAGTAACGCGTGGGAAGCTACCTTGTGGTAGGGAACAACAGTTGGAAACGACTGCTAATACCCTATGAGCCCTATGGGGGAAAGATTTATCGCCATGAGATGTGCCCGCGTTAGATTAGCTAGTTGGTAAGGTAATGGCTTACCAAGGCGACGATCTATAGCTGGTCTGAGAGGATGATCAGCCACACTGGGACTGAGACACGGCCCAGACTCCTACGGGAGGCAGCAGTGGGGAATATTGGACAATGGGGGCAACCCTGATCCAGCCATGCCGCGTGAGTGATGACGGCCTTAGGGTTGTAAAGCTCTTTCAGCAGTGAAGATAATGACATTAACTGCAGAAGAAGCCCCGGCT…	TCCTTGCGGTTAGCACAGCGCCTTCGGGTAAAACCAACTCCCATGGTGTGACGGGCGGTGTGTACAAGGCCCGGGAACGTATTCACCGCGTCATGCTGTTACGCGATTACTAGCGATTCCAACTTCATGCTCTCGAGTTGCAGAGAACAATCCGAACTGAGACGGCTTTTGGAGATTAGCTTCCCCTCGCGAGGTCGCTGCCCACTGTCACCGCCATTGTAGCACGTGTGTAGCCCAGCCCGTAAGGGCCATGAGGACTTGACGTCATCCCCACCTTCCTCCGGCTTATCACCGGCAGTCCCCCTAGAGTGCCCAACTAAATGCTGGCAACTAAGGGCGAGGGTTGCGCTCGTTGCGGGACTTAACCCAACATCTCACGACACGAGCTGACGACAGCCA…	Pseudovibrio	Pseudovibrio	Pseudovibrio
22AD-AF-002	Aplysina fulva	TRUE				TRUE	noisy data	noisy data	unassigned	unassigned	unassigned
22AD-AF-003	Aplysina fulva	TRUE			TRUE		CAAGTCGAACGGATCCTTCGGGATTAGTGGCAGACGGGTGAGTAACGCGTGGGAAGCTACCTTGTGGTAGGGAACAACAGTTGGAAACGACTGCTAATACCCTATGAGCCCTATGGGGGAAAGATTTATCGCCATGAGATGTGCCCGCGTTAGATTAGCTAGTTGGTAAGGTAATGGCTTACCAAGGCGACGATCTATAGCTGGTCTGAGAGGATGATCAGCCACACTGGGACTGAGACACGGCCCAGACTCCTACGGGAGGCAGCAGTGGGGAATATTGGACAATGGGGGCAACCCTGATCCAGCCATGCCGCGTGAGTGATGACGGCCTTAGGGTTGTAAAGCTCTTTCAGCAGTGAAGATAATGACATTAACTGCAGAAGAAGCCCCGGCTAACTT…	AGCACAGCGCCTTCGGGTAAAACCAACTCCCATGGTGTGACGGGCGGTGTGTACAAGGCCCGGGAACGTATTCACCGCGTCATGCTGTTACGCGATTACTAGCGATTCCAACTTCATGCTCTCGAGTTGCAGAGAACAATCCGAACTGAGACGGCTTTTGGAGATTAGCTTCCCCTCGCGAGGTCGCTGCCCACTGTCACCGCCATTGTAGCACGTGTGTAGCCCAGCCCGTAAGGGCCATGAGGACTTGACGTCATCCCCACCTTCCTCCGGCTTATCACCGGCAGTCCCCCTAGAGTGCCCAACTAAATGCTGGCAACTAAGGGCGAGGGTTGCGCTCGTTGCGGGACTTAACCCAACATCTCACGACACGAGCTGACGACAGCCATGCAGCACCTG…	Pseudovibrio	Pseudovibrio	Pseudovibrio
22AD-AF-004	Aplysina fulva	TRUE			TRUE		GCAAGTCGACGGATCCTTCGGGATTAGTGGCAGACGGGTGAGTAACGCGTGGGAAGCTACCTTGTGGTAGGGAACAACAGTTGGAAACGACTGCTAATACCCTATGAGCCCTATGGGGGAAAGATTTATCGCCATGAGATGTGCCCGCGTTAGATTAGCTAGTTGGTAAGGTAATGGCTTACCAAGGCGACGATCTATAGCTGGTCTGAGAGGATGATCAGCCACACTGGGACTGAGACACGGCCCAGACTCCTACGGGAGGCAGCAGTGGGGAATATTGGACAATGGGGGCAACCCTGATCCAGCCATGCCGCGTGAGTGATGACGGCCTTAGGGTTGTAAAGCTCTTTCAGCAGTGAAGATAATGACATTAACTGCAGAAGAAGCCCCGGCTAACTT…	CAGCGCCTTTCGGGGTAAAACCAACTCCCATGGTGTGACGGGCGGTGTGTACAAGGCCCGGGAACGTATTCACCGCGTCATGCTGTTACGCGATTACTAGCGATTCCAACTTCATGCTCTCGAGTTGCAGAGAACAATCCGAACTGAGACGGCTTTTGGAGATTAGCTTCCCCYCGCGAGGTCGCTGCCCACTGTCACCGCCATTGTAGCACGTGTGTAGCCCAGCCCGTAAGGGCCATGAGGACTTGACGTCATCCCCACCTTCCTCCGGCTTATCACCGGCAGTCCCCCTAGAGTGCCCAACTAAATGCTGGCAACTAAGGGCGAGGGTTGCGCTCGTTGCGGGACTTAACCCAACATCTCACGACACGAGCTGACGACAGCCATGCAGCACCTGTC…	Pseudovibrio	Pseudovibrio	Pseudovibrio
22AD-AF-005	Aplysina fulva	TRUE			TRUE		ATGCAGTCGAACGGATCCTTCGGGATTAGTGGCAGACGGGTGAGTAACGCGTGGGAAGCTACCTTGTGGTAGGGAACAACAGTTGGAAACGACTGCTAATACCCTATGAGCCCTAMGGGGGAAAGATTTATCGCCATGAGATGCGCCCGCGTTAGATTAGCTAGTTGGTAAGGTAATGGCTTACCAAGGCGACGATCTATAGCTGGTCTGAGAGGATGATCAGCCACACTGGGACTGAGACACGGCCCAGACTCCTACGGGAGGCAGCAGTGGGGAATATTGGACAATGGGGGCAACCCTGATCCAGCCATGCCGCGTGAGTGATGACGGCCTTAGGGTTGTAAAGCTCTTTCAGCAGTGAAGATAATGACATTAACTGCAGAAGAAGCCCCGGCTAAC…	GGTTAGCACAGCGCCTTCGGGTAAAAACCAACTCCCATGGTGTGACGGGCGGTGTGTACAAGGCCCGGGAACGTATTCACCGCGTCATGCTGTTACGCGATTACTAGCGATTCCAACTTCATGCTCTCGAGTTGCAGAGAACAATCCGAACTGAGACGGCTTTTGGAGATTAGCTTCCCCTCGCGAGGTCGCTGCCCATTGTCACCGCCATTGTAGCACGTGTGTAGCCCAGCCCGTAAGGGCCATGAGGACTTGACGTCATCCCCACCTTCCTCCGGCTTATCACCGGCAGTCCCCCTAGAGTGCCCAACTAAATGCTGGCAACTAAGGGCGAGGGTTGCGCTCGTTGCGGGACTTAACCCAACATCTCACGACACGAGCTGACGACAGCCATGCAGC…	Pseudovibrio	Pseudovibrio	Pseudovibrio
22AD-AF-006	Aplysina fulva	TRUE				TRUE	noisy data	CTTCAGGCACCCCCAGCTTCCATGGCTTGACGGGCGGTGTGTACAAGGCCCGGGAACGTATTCACCGGATCATGGCTGATATCCGATTACTAGCGATTCCMGCTTCACGGAGTCGAGTTGCAGACTCCGATCCGAACTGAGACAGGCTTTATAGATTCGCATCACATCACTGTGTAGCTGCTCGCTGTACCTGCCATTGTAGCACGTGTGTAGCCCAGGACGTAAGGGCCGTGATGATTTGACGTCATCCCCACCTTCCTCACGGTTTGCACCGGCAGTCTCGCTAGAGTCCTCAGCTTTACCTGCTAGCAACTAACGATAGGGGTTGCGCTCGTTATAGGACTTAACCTGACACCTCACGGCACGAGCTGACGACAACCATGCAGCACCTTGTAGATA…	unassigned	Aureivirga	unassigned
22AD-AF-007	Aplysina fulva	TRUE				TRUE	ACGGGTGAGTAACGCGTGGGAAATTGCCCAGTAGTGGGGGACAACATTCGGAAACGGATGCTAATACCGCATACGCCSTACGGGGGAAAGCAGGGGATCTTCGGACCTTGCGCTATTGGATATGCCCGCGTCGGATTASCTAGTTGGTGAGGTAATGGCTCACCAAGGSAACGATCCGTAGCTGGTCTGAGAGGATGATCAGCCACACTGGGACTGAGACACGGCCCAGACTCCTACGGGAGGCAGCAGTGGGGAATATTGGACAATGGGCGGAAGCCTGATCCAGCCMTGCCGCGTGTGTGAAGAAGGCCCTARGGTTGTAAAGCACTTTCAGTAGGGAGGAAGGCCTTAAAGTTAATACCTTTGAGGATTGACGTTACCTACMGAAGAAGCACCGGC…	CGGGAACSTATTCMCCGTGACSTTCTGATTCACGATTACYAGCGATTCCSACTTCATGGAGTCGAGTTGCAGACTCCMATCCGGACTACGATTGGTTTTTTCGGATTAGCTCCACCTCGCGGCTTAKCGACCSTCTGTACCMACCATTGTAGCACGTGTGTAGCCCASGACRTAWGGGCCATGATGACWTGACRTCGTCCCCMCCTTCCTCCGGTTTGTCACCGGCAGTCTCCCCAGAGTTCTCASCATTACCTGCTAKCAACTMARGACAAGGGTTGCGCTCGTTACGGGACTTAACCCAACATCTCACGACACGAGCTGACRACAGCCATGCAGCACCTGTCACTCGGTTCCCGAAGGCACATCCSCATCTCTGCAGACTTCCGAGGATGTCAAGCC…	Microbulbifer	Microbulbifer	Microbulbifer
22AD-AF-008	Aplysina fulva	TRUE			TRUE		ATGCAGTCGACGGATCCTTCGGGATTAGTGGCAGACGGGTGAGTAACGCGTGGGAAGCTACCTTGTGGTAGGGAACAACAGTTGGAAACGACTGCTAATACCCTATGAGCCCTATGGGGGAAAGATTTATCGCCATGAGATGTGCCCGCGTTAGATTAGCTAGTTGGTAAGGTAATGGCTTACCAAGGCGACGATCTATAGCTGGTCTGAGAGGATGATCAGCCACACTGGGACTGAGACACGGCCCAGACTCCTACGGGAGGCAGCAGTGGGGAATATTGGACAATGGGGGCAACCCTGATCCAGCCATGCCGCGTGAGTGATGACGGCCTTAGGGTTGTAAAGCTCTTTCAGCAGTGAAGATAATGACATTAACTGCAGAAGAAGCCCCGGCTAACT…	TAGCACAGCGCCTTCGGGTAAAACCAACTCCCATGGTGTGACGGGCGGTGTGTACAAGGCCCGGGAACGTATTCACCGCGTCATGCTGTTACGCGATTACTAGCGATTCCAACTTCATGCTCTCGAGTTGCAGAGAACAATCCGAACTGAGACGGCTTTTGGAGATTAGCTTCCCCTCGCGAGGTCGCTGCCCACTGTCACCGCCATTGTAGCACGTGTGTAGCCCAGCCCGTAAGGGCCATGAGGACTTGACGTCATCCCCACCTTCCTCCGGCTTATCACCGGCAGTCCCCCTAGAGTGCCCAACTAAATGCTGGCAACTAAGGGCGAGGGTTGCGCTCGTTGCGGGACTTAACCCAACATCTCACGACACGAGCTGACGACAGCCATGCAGCACCT…	Pseudovibrio	Pseudovibrio	Pseudovibrio
22SD-AF-001	Aplysina fulva			TRUE	TRUE		TACACATGCAGTCGAGCGGAACGATCCTAGCTTGCTAGGAGGCGTCGAGCGGCGGACGGGTGAGTAATGCATAGGAATCTGCCCGGTAGTGGGGGATAACTTGAGGAAACTCAAGCTAATACCGCATACGCCCCAAGGGGGAAAGCAGGGGATCTTCGGACCTTGCGCTATCGGATGAGCCTATGTCGGATTAGCTAGTTGGTGAGGTAATGGCTCACCAAGGCCGCGATCCGTAGCTGGTCTGARAGGATGATCAGCCACATCGGGACTGARACACGGCCCGAACTCCTACGGGAGGCAGCAGTGGGGAATATTGGACAATGGGCGAAAGCCTGATCCAGCCATGCCGCGTGTGTGAAGAAGGCCTTCGGGTTGTAAAGCACTTTCAGCGAGGAAGAA…	GGCTAAACCACTTCTGGTGCAGTCCACTCCCATGGTGTGACGGGCGGTGTGTACAAGGCCCGGGAACGTATTCACCGTGCCATTCTGATGCACGATTACTAGCGATTCCGACTTCACGGAGTCGAGTTGCAGACTCCGATCCGGACTGAGACCGGCTTTATGAGATTAGCTCCCCCTCGCGGGATTGCAGCCCATTGTACCGGCCATTGTAGCACGTGTGTAGCCCTACTCGTAAGGGCCATGATGACCTGACGTCGTCCCCACCTTCCTCCGGTTTGTCACCGGCAGTCTCCCTAGAGTTCCCGACCGAATCGCTGGCAAATAGGGACAAGGGTTGCGCTCGTTACGGGACTTAACCCAACATTTCACAACACGAGCTGACGACGGCCATGCAGCACC…	Halomonas	Halomonas	Halomonas
22SD-AF-002	Aplysina fulva			TRUE	TRUE		TATACATGCAAGTCGAGCGGACAGATGGGAGCTTGCTCCCTGAAGTCAGCGGCGGACGGGTGAGTAACACGTGGGCAACCTGCCTGTAAGACTGGGATAACTTCGGGAAACCGGAGCTAATACCGGATAACACCGAGGACCTCATGGTCCTTGGTTGAAAGATGGCTTCGGCTATCACTTACAGATGGGCCCGCGGCGCATTAGCTAGTTGGTGAGGTAACGGCTCACCAAGGCGACGATGCGTAGCCGACCTGAGAGGGTGATCGGCCACACTGGGACTGAGACACGGCCCAGACTCCTACGGGAGGCAGCAGTAGGGAATCTTCCGCAATGGACGAAAGTCTGACGGAGCAACGCCGCGTGAGCGATGAAGGCCTTCGGGTCGTAAAGCTCTGTTGT…	GACTTCGGGTGTTGCAAAACTCTCGTGGTGTGACGGGCGGTGTGTACAAGGCCCGGGAACGTATTCACCGCGGCATGCTGATCCGCGATTACTAGCGATTCCGGCTTCMTGTAGGCGAGTTGCAGCCTACAATCCGAACTGAGAACGGTTTTATGAGATTAGCTCCACCTCGCGGTCTTGCGACTCTTTGTACCGTCCATTGTAGCACGTGTGTAGCCCAGGTCATAAGGGGCATGATGATTTGACGTCATCCCCACCTTCCTCCGGTTTGTCACCGGCAGTCACCTTAGAGTGCCCAACTGAATGCTGGCAACTAAGATCAAGGGTTGCGCTCGTTGCGGGACTTAACCCAACATCTCACGACACGAGCTGACGACAACCATGCACCACCTGTCACTC…	Bacillus	Bacillus	Bacillus
22SD-AF-003	Aplysina fulva			TRUE	TRUE		ACACATGCAGTCGGGCGGAACGATGATAAGCTTGCTATCAGGCGTCGAGCGGCGGACGGGTGAGTAACACGTAGGAATCTGCCTGGTAGTGGGGGATAGCCCAGAGAAATTTGGATTAATACCGCATACGCCCTAAGGGGGAAAGCTGGGGATCTTCGGACCTRGCGCTATCAGATGAGCCTGCGTCGGATTAGCTGGTTGGTGAGGTAATGGCTCACCAAGGCGACGATCCGTAGCTGGTCTGAGAGGATGATCAGCCACACTGGGACTGAGACACGGCCCAGACTCCTACGGGAGGCAGCAGTGGGGAATATTGGACAATGGGCGCAAGCCTGATCCAGCCATACCGCGTGTGTGAAGAAGGSTTTCGGGTTGTAAAGCACTTTCAGCGAGGAGGAA…	CAACTCCCATGGTGTGACGGGCGGTGTGTACAAGGCCCGGGAACGTATTCACCGCGACATTCTGATTCGCGATTACTAGCGATTCCGACTTCACGGAGTCGAGTTGCAGACTCCGATCCGGACTACGAAACGTTTTCTCAGATTAGCTTCACCTCGCGGCTTCGCAACCGTCTGTACGTTCCATTGTAGCACGTGTGTAGCCCTGGCCGTAAGGGCCATGATGACTTGACGTCATCCCCACCTTCCTCCGGTTTGTCACCGGCAGTCTCCCTAGAGTGCCCACCATTATGTGCTGGTAACTAAGGACAGGGGTTGCGCTCGTTACGGGACTTAACCCAACATCTCACGACACGAGCTGACGACAGCCATGCAGCACCTGTATCAGCGTTCCCGAAGGCA…	Sansalvadorimonas	Sansalvadorimonas	Sansalvadorimonas
22SD-AF-004	Aplysina fulva			TRUE	TRUE		CAGTCGACGATGAAGCCCAGCTTGCTGGGTGGATTAGTGGCGAACGGGTGAGTAACACGTGAGTAACCTGCCCTTAACTCTGGGATAAGCCTGGGAAACTGGGTCTAATACCGGATAGGAGCGTCCACCGCATGGTGGGTGTTGGAAAGATTTATCGGTTTTGGATGGACTCGCGGCCTATCAGCTTGTTGGTGAGGTAATGGCTCACCAAGGCGACGACGGGTAGCCGGCCTGAGAGGGTGACCGGCCACACTGGGACTGAGACACGGCCCAGACTCCTACGGGAGGCAGCAGTGGGGAATATTGCACAATGGGCGMAAGCCTGATGCAGCGACGCCGCGTGAGGGATGACGGCCTTCGGGTTGTAAACCTCTTTCAGTAGGGAAGAAGCGAAAGTGA…	GGTGTTACCAACTTTCGTGACTTGACGGGCGGTGTGTACAAGGCCCGGGAACGTATTCACCGCAGCGTTGCTGATCTGCGATTACTAGCGACTCCGACTTCATGGGGTCGAGTTGCAGACCCCAATCCGAACTGAGACCGGCTTTTTGGGATTAGCTCCACCTCACAGTATCGCAACCCATTGTACCGGCCATTGTAGCATGCGTGAAGCCCAAGACATAAGGGGCATGATGATTTGACGTCGTCCTCMCCTTCCTCCGAGTTGACCCCGGCAGTCTCCCATGAGTCCCCACCACGACGTGSTGGCAACATGGAACGAGGGTTGCGCTCGTTGCGGGACTTAACCCAACATCTCACGACACGAGCTGACGACAACCATGCACCACCTGTGAACCCGCCC…	Micrococcus	Micrococcus	Micrococcus
22SD-AF-005	Aplysina fulva			TRUE	TRUE		ATGGGAGCTTGCTCCCATCAGTCAGCGGCGGACGGGTGAGTAACACGTGGGTAACCTGCCTGTAAGACTGGGATAACTCCGGGAAACCGGGGCTAATACCGGATAACTCATTTCCTCGCATGAGGAAATGTTGAAAGATGGCTTCTTGCTATCACTTACAGATGGACCCGCGGCGCATTAGCTAGTTGGTGAGGTAACGGCTCACCAAGGCGACGATGCGTAGCCGACCTGAGAGGGTGATCGGCCACACTGGGACTGAGACACGGCCCAGACTCCTACGGGAGGCAGCAGTAGGGAATCTTCCGCAATGGACGAAAGTCTGACGGAGCAACGCCGCGTGAGTGATGAAGGTTTTCGGATCGTAAAACTCTGTTGTTAGGGAAGAACAAGTACCGTTCG…	ACCTCACCGACTTCGGGTGTTACAAACTCTCGTGGTGTGACGGGCGGTGTGTACAAGGCCCGGGAACGTATTCACCGCGGCATGCTGATCCGCGATTACTAGCGATTCCAGCTTCATGTAGGCGAGTTGCAGCCTACAATCCGAACTGAGAACGGTTTTATGGGATTGGCTAAACCTCGCGGTCTTGCTGCCCTTTGTACCGTCCATTGTAGCACGTGTGTAGCCCAGGTCATAAGGGGCATGATGATTTGACGTCATCCCCACCTTCCTCCGGTTTGTCACCGGCAGTCATCTTAGAGTGCCCAACTGAATGCTGGCAACTAAGATCAAGGGTTGCGCTCGTTGCGGGACTTAACCCAACATCTCACGACACGAGCTGACGACAACCATGCACCACCT…	Rossellomorea	Rossellomorea	Rossellomorea
22SD-AF-006	Aplysina fulva			TRUE	TRUE		GCAGTCGAGCGGATTGATGGGAGCTTGCTCCCTGATATCAGCGGCGGACGGGTGAGTAACACGTGGGTAACCTGCCTGTAAGACTGGGATAACTCCGGGAAACCGGGGCTAATACCGGATAACTCATTTCCTCGCATGAGGAAATGTTGAAAGGTGGCTTTTAGCTACCACTTACAGATGGACCCGCGGCGCATTAGCTAGTTGGTGAGGTAACGGCTCACCAAGGCGACGATGCGTAGCCGACCTGAGAGGGTGATCGGCCACACTGGGACTGAGACACGGCCCAGACTCCTACGGGAGGCAGCAGTAGGGAATCTTCCGCAATGGACGAAAGTCTGACGGAGCAACGCCGCGTGAGTGATGAAGGTTTTCGGATCGTAAAGCTCTGTTGTTAGGGAA…	ACCTCACCGACTTCGGGTGTTACAAACTCTCGTGGTGTGACGGGCGGTGTGTACAAGGCCCGGGAACGTATTCACCGCGGCATGCTGATCCGCGATTACTAGCGATTCCAGCTTCATGCAGGCGAGTTGCAGCCTGCAATCCGAACTGAGAACGGTTTTATGGGATTGGCTAAACCTCGCGGTCTTGCTGCCCTTTGTACCGTCCATTGTAGCACGTGTGTAGCCCAGGTCATAAGGGGCATGATGATTTGACGTCATCCCCACCTTCCTCCGGTTTGTCACCGGCAGTCATCTTAGAGTGCCCAACTGAATGCTGGCAACTAAGATCAAGGGTTGCGCTCGTTGCGGGACTTAACCCAACATCTCACGACACGAGCTGACGACAACCATGCACCACCT…	Rossellomorea	Rossellomorea	Rossellomorea
22SD-AF-007	Aplysina fulva			TRUE	TRUE		GCAAGTCGAGCGAACAGACGAGGAGCTTGCTCCTCTGACGTTAGCGGCGGACGGGTGAGTAACACGTGGATAACCTACCTATAAGACTGGGATAACTTCGGGAAACCGGAGCTAATACCGGATAATATATTGAACCGCATGGTTCAATAGTGAAAGACGGTTTTGCTGTCACTTATAGATGGATCCGCGCCGCATTAGCTAGTTGGTAAGGTAACGGCTTACCAAGGCAACGATGCGTAGCCGACCTGAGAGGGTGATCGGCCACACTGGAACTGAGACACGGTCCAGACTCCTACGGGAGGCAGCAGTAGGGAATCTTCCGCAATGGGCGAAAGCCTGACGGAGCAACGCCGCGTGAGTGATGAAGGTCTTCGGATCGTAAAACTCTGTTATTAGGGA…	GTTACTCCACCGGCTTCGGGTGTTACAAACTCTCGTGGTGTGACGGGCGGTGTGTACAAGACCCGGGAACGTATTCACCGTAGCATGCTGATCTACGATTACTAGCGATTCCMGCTTCATATAGTCSAGTTGCAGACTACAATCCGAACTGAGAACAACTTTATGGGATTTGCTTGACCTCGCGGTTTCGCTRCCCTTTGTATTGTCCATTGTAGCACGTGTGTAGCCCAAATCATAAGGGGCATGATGATTTGACGTCATCCCCACCTTCCTCCGGTTTGTCACCGGCAGTCAACTTAGAGTGCCCAACTTAATGATGGCAACTAAGCTTAAGGGTTGCGCTCGTTGCGGGACTTAACCCAACATCTCACGACACGAGCTGACGACAACCATGCACCA…	Staphylococcus	Staphylococcus	Staphylococcus
22SD-AF-008	Aplysina fulva			TRUE	TRUE		TACATGCAGTCGAGCGAACTTCTTAAAGCTTGCTTTTAAGAAGTTAGCGGCGGACGGGTGAGTAACACGTGGGCAACCTACCTGTAAGACTGGGATAACTTCGGGAAACCGGAGCTAATACCGGGTAATACTTAACCTCACATGAGGTTAAGTTGAAAGATGGTTTCGGCTATCACTTACAGATGGGCCCGCGGCGCATTAGCTAGTTGGTGAGGTAATGGCTCACCAAGGCGACGATGCGTAGCCGACCTGAGAGGGTGATCGGCCACACTGGGACTGAGACACGGCCCAGACTCCTACGGGAGGCAGCAGTAGGGAATCTTCCGCAATGGACGAAAGTCTGACGGARCAACGCCGCGTGAACGATGAAGGCCTTCGGGTCGTAAAGTTCTGTTGTTA…	TTACGGTTACCCCACCGACTTCGGGTGTTACAAACTCTCGTGGTGTGACGGGCGGTGTGTACAAGGCCCGGGAACGTATTCACCGCGGCATGCTGATCCGCGATTACTAGCGATTCCMGCTTCATGTAGGCGAGTTGCAGCCTACAATCCGAACTGAGAATGGTTTTATGGGATTGGCTAAACCTCGCGGTCTTGCAGCCCTTTGTACCATCCATTGTAGCACGTGTGTAGCCCAGGTCATAAGGGGCATGATGATTTGACGTCATCCCCACCTTCCTCCGGTTTGTCACCGGCAGTCACCTTAGAGTGCCCAACTTAATGCTGGCAACTAAGATCAAGGGTTGCGCTCGTTGCGGGACTTAACCCAACATCTCACGACACGAGCTGACGACAACCATG…	Metabacillus	Metabacillus	Metabacillus
22IDP-AF-001	Aplysina fulva			TRUE	TRUE		GATGGGAGCTTGCTCCCATCAGTCAGCGGCGGACGGGTGAGTAACACGTGGGTAACCTGCCTGTAAGACTGGGATAACTCCGGGAAACCGGGGCTAATACCGGATAACTCATTTCCTCGCATGAGGAAATGTTGAAAGGTGGCTTTTAGCTATCACTTACAGATGGACCCGCGGCGCATTAGCTAGTTGGTGAGGTAACGGCTCACCAAGGCGACGATGCGTAGCCGACCTGAGAGGGTGATCGGCCACACTGGGACTGARACACGGCCCAGACTCCTACGGGAGGCAGCAGTAGGGAATCTTCCGCAATGGACGAAAGTCTGACGGAGCAACGCCGCGTGAGTGATGAAGGTTTTCGGATCGTAAAACTCTGTTGTTAGGGAAGAACAAGTACCGTTC…	GTTACCTCACCGACTTCGGGTGTTACAAACTCTCGTGGTGTGACGGGCGGTGTGTACAAGGCCCGGGAACGTATTCACCGCGGCATGCTGATCCSCGATTACYAGCGATTCCMGCTTCATGTAGGCGAGTTGCAGCCTACAATCCGAACTGAGAACGGTTTTATGGGATTGGCTAAACCTCGCGGTCTTGCTGCCCTTTGTACCGTCCATTGTAGCACGTGTGTAGCCCAGGTCATAAGGGGCATGATGATTTGACGTCATCCCCACCTTCCTCCGGTTTGTCACCGGCAGTCATCTTAGAGTGCCCAACTGAATGCTGGCAACTAAGATCAAGGGTTGCGCTCGTTGCGGGACTTAACCCAACATCTCACGACACGAGCTGACGACAACCATGCACCA…	Rossellomorea	Rossellomorea	Rossellomorea
22IDP-AF-002	Aplysina fulva			TRUE	TRUE		GCAGTCGACGATGAAGCCCAGCTTGCTGGGTGGATTAGTGGCGAACGGGTGAGTAACACGTGAGTAACCTGCCCTTAACTCTGGGATAAGCCTGGGAAACTGGGTCTAATACCGGATAGGAGCGCCTACCGCATGGTGGGTGTTGGAAAGATTTATCGGTTTTGGATGGACTCGCGGCCTATCAGCTTGTTGGTGAGGTAATGGCTCACCAAGGCGACGACGGGTAGCCGGCCTGAGAGGGTGACCGGCCACACTGGGACTGAGACACGGCCCAGACTCCTACGGGAGGCAGCAGTGGGGAATATTGCACAATGGGCGCAAGCCTGATGCAGCGACGCCGCGTGAGGGATGACGGCCTTCGGGTTGTAAACCTCTTTCAGTAGGGAAGAAGCGAAAGTG…	CACCGGCTTCGGGTGTTACCGACTTTCGTGACTTGACGGGCGGTGTGTACAAGGCCCGGGAACGTATTCACCGCAGCGTTGCTGATCTGCGATTACTAGCGACTCCSACTTCATGGGGTCGAGTTGCAGACCCCAATCCGAACTGAGACCGGCTTTTTGGGATTAGCTCCACCTCACAGTATCGCAACCCATTGTACCGGCCATTGTAGCATGCGTGAAGCCCAAGACATAAGGGGCATGATGATTTGACGTCGTCCTCACCTTCCTCCGAGTTGACCCCGGCAGTCTCCCATGAGTCCCCACCATTACGTGCTGGCAACATGGAACGAGGGTTGCGCTCGTTGCGGGACTTAACCCAACATCTCACGACACGAGCTGACGACAACCATGCACCACCTG…	Micrococcus	Micrococcus	Micrococcus
22IDP-AF-003	Aplysina fulva			TRUE	TRUE		CAAGTCGAGCGAACAGACGAGGAGCTTGCTCCTCTGACGTTAGCGGCGGACGGGTGAGTAACACGTGGATAACCTACCTATAAGACTGGGATAACTTCGGGAAACCGGAGCTAATACCGGATAATATATTGAACCGCATGGTTCAATAGTGAAAGACGGTTTTGCTGTCACTTATAGATGGATCCGCGCCGCATTAGCTAGTTGGTAAGGTAACGGCTTACCAAGGCAACGATGCGTAGCCGACCTGAGAGGGTGATCGGCCACACTGGAACTGAGACACGGTCCAGACTCCTACGGGAGGCAGCAGTAGGGAATCTTCCGCAATGGGCGAAAGCCTGACGGAGCAACGCCGCGTGAGTGATGAAGGTCTTCGGATCGTAAAACTCTGTTATTAGGGAA…	GGCTTCGGGTGTTACAAACTCYCGTGGTGTGACGGGCGGTGTGTACAAGACCCGGGAACGTATTCACCGTAGCATGCTGATCTACGATTACTAGCGATTCCMGCTTCATATAGTCSAGTTGCAGACTACAATCCGAACTGAGAACAACTTTATGGGATTTGCTTGACCTCGCGGTTTCGCTGCCCTTTGTATTGTCCATTGTAGCACGTGTGTAGCCCAAATCATAAGGGGCATGATGATTTGACGTCMTCCCCACCTTCCTCCGGTTTGTCACCGGCAGTCAACTTAGAGTGCCCAACTTAATGATGGCAACTAAGCTTAAGGGTTGCGCTCGTTGCGGGACTTAACCCAACATCTCACGACACGAGCTGACGACAACCATGCACCACCTGTCACTCT…	Staphylococcus	Staphylococcus	Staphylococcus
22IDP-AF-004	Aplysina fulva			TRUE	TRUE		GCAGTCGAACGCTGAAGCCCTTCGGGGTGGATGAGTGGCGAACGGGTGAGTAACACGTGGGTAATCTGCCCTGCACTCTGGGATAAGCCTTGGAAACGGGGTCTAATACCGGATAGGACACGTGGCCGCATGGTCTGCGTGTGGAAAGTTCCGGCGGTGCAGGTTGAGCCCGCGGCCTATCAGCTTGTTGGTGGGGTGATGGCCTACCAAGGCGACGACGGGTAGCCGGCCTGAGAGGGTGACCGGCCACACTGGGACTGAGACACGGCCCAGACTCCTACGGGAGGCAGCAGTGGGGAATCTTGCGCAATGGGCGAAAGCCTGACGCAGCAACGCCGCGTGGGGGATGACGGCCTTCGGGTTGTAAACCTCTTTCGACATCGACGAAGCCTTCGGGTG…	GGGCTTCGGGTGTTACCGACTTTCATGACGTGACGGGCGGTGTGTACAAGGCCCGGGAACGTATTCACCGCAGCACTGCTGATCTGCGATTACTAGCGACTCCGACTTCACGGGGTCGAGTTGCAGACCCCGATCCGAACTGAGACCGGCTTTAAGGATTCGCTCCACCTCMCGGTATCGCAACCCTCTGTACCAGCCATTGTAGCATGTGTGAAGCCCTGGGCATAARGGGCATGATGACTTGACGTCATCCCCACCTTCCTCCGAGTTGACCCCGGCAGTCTCCTGCGAGTCCCCACCATCACGTGCTGGCAACACAGGAMAAGGGTTGCGCTCGTTGCGGGACTTAACCCAACATCTCACGACACGAGCTGACGAMAGCCATGCACCACCTGCACA…	Saccharopolyspora	Saccharopolyspora	Saccharopolyspora
22IDP-AF-005	Aplysina fulva			TRUE	TRUE		TACATGCAGTCGAGCGAACAGACGAGGAGCTTGCTCCTCTGACGTTAGCGGCGGACGGGTGAGTAACACGTGGATAACCTACCTATAAGACTGGGATAACTTCGGGAAACCGGAGCTAATACCGGATAATATATTGAACCGCATGGTTCAATAGTGAAAGACGGTTTTGCTGTCACTTATAGATGGATCCGCGCCGCATTAGCTAGTTGGTAAGGTAACGGCTTACCAAGGCAACGATGCGTAGCCGACCTGAGAGGGTGATCGGCCACACTGGAACTGAGACACGGTCCAGACTCCTACGGGAGGCAGCAGTAGGGAATCTTCCGCAATGGGCGAAAGCCTGACGGAGCAACGCCGCGTGAGTGATGAAGGTCTTCGGATCGTAAAACTCTGTTATTA…	GTTACTCCACCGGCTTCGGGTGTTACAAACTCTCGTGGTGTGACGGGCGGTGTGTACAAGACCCGGGAACGTATTCACCGTAGCATGCTGATCTACGATTACTAGCGATTCCAGCTTCATATAGTCGAGTTGCAGACTACAATCCGAACTGAGAACAACTTTATGGGATTTGCTTGACCTCGCGGTTTCGCTGCCCTTTGTATTGTCCATTGTAGCACGTGTGTAGCCCAAATCATAAGGGGCATGATGATTTGACGTCATCCCCACCTTCCTCCGGTTTGTCACCGGCAGTCAACTTAGAGTGCCCAACTTAATGATGGCAACTAAGCTTAAGGGTTGCGCTCGTTGCGGGACTTAACCCAACATCTCACGACACGAGCTGACGACAACCATGCACCA…	Staphylococcus	Staphylococcus	Staphylococcus
22IDP-AF-006	Aplysina fulva			TRUE	TRUE		CATGCAGTCGAGCGAACAGACGAGGAGCTTGCTCCTCTGACGTTAGCGGCGGACGGGTGAGTAACACGTGGATAACCYACCTATAAGACTGGGATAACTTCGGGAAACCGGAGCTAATACCGGATAACATGTTGAACCGCATGGTTCAACAGTGAAAGACGGTCTTGCTGTCACTTATAGATGGATCCGCGCCGCATTAGCTAGTTGGTAAGGTAACGGCTTACCAAGGCAACGATGCGTAGCCGACCTGAGAGGGTGATCGGCCACACTGGAACTGAGACACGGTCCAGACTCCTACGGGAGGCAGCAGTAGGGAATCTTCCGCAATGGGCGAAAGCCTGACGGAGCAACGCCGCGTGAGTGAAGAAGGTCTTCGGATCGTAAAACTCTGTTATTAGG…	GGGTGTTACAAACTCYCGTGGTGTGACGGGCGGTGTGTACAAGACCCGGGAACGTATTCACCGTAGCATGCTGATCYACGATTACTAGCGATTCCMGCTTCATGTAGTCGAGTTGCAGACTACAATCCGAACTGAGAACAACTTTATGGGATTTGCTTGACCTCGCGGTTTYGCTACCCTTTGTATTGTCCATTGTAGCACGTGTGTAGCCCAAATCATAAGGGGCATGATGATTTGACGTCMTCCCCMCCTTCCTCCGGTTTGTCACCGGCAGTCAACTTAGAGTGCCCAACTTAATGATGGCAACTAAGCTTAAGGGTTGCGCTCGTTGCGGGACTTAACCCAACATCTCACGACACGAGCTGACGACAACCATGCACCACCTGTCACTCTGTCCCC…	Staphylococcus	Staphylococcus	Staphylococcus
22IDP-AF-007	Aplysina fulva			TRUE	TRUE		CAGTCGGGCGGAACGATGATAGCTTGCTATCAGGCGTCGAGCGGCGGACGGGTGAGTAACACGTAGGAATCTGCCTGGTAGTGGGGGATAGCCCAGAGAAATTTGGATTAATACCGCATACGCCCTAASGGGGAAAGSTGGGGATCTTCGGACCTAKCGCTATCASATGAGCCTGCGTCGGATTAKCTGGTTGGTGAGGTAATGGCTCACCAAGGSGACSATCCGTASCTGGTCTGAGAGGATGATCARCCACACTGGGACTGAGACWCGGCCCRRACTCCTACGGGAGGCAGCAGTGGGGAATATTGGACAATGGGCGCAAGCCTGATCCAGCCMTACCGCGTGTGTGAAGAAGGSTTTCGGGTTGKAAAGCACTTTCAGCGAGGAGGAAAAGGCCTT…	CTAGCCACTTCTGGAGCAACCCACTCCCATGGTGTGACGGGCGGTGTGTACAAGGCCCGGGAACGTATTCACCGCGACATTCTGATTCSCGATTACYAGCGATTCCGACTTCACGGAGTCSAGTTGCAGACTCCGATCCGGACTACGAAACGTTTTCTCAGATTAGCTTCACCTCGCGGCTTCGCAACCGTCTGTACGTTCCATTGTAGCACGTGTGTAGCCCTGGCCGTAAGGGCCATGATGACTTGACGTCATCCCCACCTTCCTCCGGTTTGTCACCGGCAGTCTCCCTAGAGTGCCCACCATTATGTGCTGGTAACTAAGGACAGGGGTTGCGCTCGTTACGGGACTTAACCCAACATCTCACGACACGAGCTGACGACAGCCATGCAGCACCTG…	Sansalvadorimonas	Sansalvadorimonas	Sansalvadorimonas
22IDP-AF-008	Aplysina fulva			TRUE		TRUE	ACACATGCAGTCGACGGATCCTTCGGGATTAGTGGCAGACGGGTGAGTAACGCGTGGGAAGCTACCTTGTGGTAGGGAACAACAGTTGGAAACGACTGCTAATACCCTATGAGCCCTATGGGGGAAAGATTTATCGCCATGAGATGTGCCCGCGTTARATTAGCTAGTTGGTAAGGTAATGGCTTACCAAGGCGACGATCTATAGCTGGTCTGARAGGATGATCAGCCACACTGGGACTGARACACGGCCCAGACTCCTACGGGAGGCAGCAGTGGGGAATATTGGACAATGGGGGCAACCCTGATCCAGCCATGCCGCGTGAGTGATGACGGCCTTAGGGTTGTAAAGCTCTTTCAGCAGTGAAGATAATGACATTAACTGCAGAAGAAGCCCCGGCT…	GGTTAGCACAGCGCCTTCGGGTAAAACCAACTCCCATGGTGTGACGGGCGGTGTGTACAAGGCCCGGGAACGTATTCACCGCGTCATGCTGTTACGCGATTACTAGCGATTCCAACTTCATGCTCTCGAGTTGCAGAGAACAATCCGAACTGAGACGGCTTTTGGAGATTAGCTTCCCCTCGCGAGGTCGCTGCCCACTGTCACCGCCATTGTAGCACGTGTGTAGCCCAGCCCGTAAGGGCCATGAGGACTTGACGTCATCCCCACCTTCCTCCGGCTTATCACCGGCAGTCCCCCTAGAGTGCCCAACTAAATGCTGGCAACTAAGGGCGAGGGTTGCGCTCGTTGCGGGACTTAACCCAACATCTCACGACACGAGCTGACGACAGCCATGCAGCA…	Pseudovibrio	Pseudovibrio	Pseudovibrio
22HF-AF-001	Aplysina fulva		TRUE		TRUE		CACATGCAGTCGAGGGGTAACAGGGAGAAGCTTGCTTTTCTGCTGACGACCGGCGAACGGGTGCGTAACGCGTATAGAATCTGCCTTGTACAGGAGGATAGCCTTTAGAAATGAAGATTAATACTCCATAGTGTAGGGAAGTGGCATCACTATCTTACTAAAGATTTATTGGTACAAGATGACTATGCGTCCTATTAGCTAGATGGTAAGGTAACGGCTTACCATGGCTACGATAGGTAGGGGGTCTGAGAGGACTATCCCCCACACTGGTACTGAGACACGGACCAGACTCCTACGGGAGGCAGCAGTGAGGAATATTGGTCAATGGAGGCAACTCTGAACCAGCCATGCCGCGTGCAGGAAGACTGCCCTATGGGTTGTAAACTGCTTTTATACGGG…	CCGACTTCAGGCACCCCCAGCTTCCATGGCTTGACGGGCGGTGTGTACAAGGCCCGGGAACGTATTCACCGGATCATGGCTGATATCCGATTACTAGCGATTCCAGCTTCACGGAGTCGAGTTGCAGACTCCGATCCGAACTGTGATATGGTTTATAGATTCGCTCCAACTCGCGTTGTGGCTGCTCATTGTCCATACCATTGTAGCACGTGTGTAGCCCAGGACGTAAGGGCCGTGATGATTTGACGTCATCCCCACCTTCCTCACGGTTTGCACCGGCAGTCTCGCTAGAGTCCCCAACTTTACTTGCTGGCAACTAACGATAGGGGTTGCGCTCGTTATAGGACTTAACCTGACACCTCACGGCACGAGCTGACGACAACCATGCAGCACCTTGTA…	Tenacibaculum	Tenacibaculum	Tenacibaculum
22HF-AF-002	Aplysina fulva		TRUE		TRUE		GCAGTCGAACGGATCCTTCGGGATTAGTGGCAGACGGGTGAGTAACGCGTGGGAAGCTACCTTGTGGTAGGGAACAACAGTTGGAAACGACTGCTAATACCCTATGAGCCCTATGGGGGAAAGATTTATCGCCATGAGATGTGCCCGCGTTAGATTAGCTAGTTGGTAAGGTAATGGCTTACCAAGGCGACGATCTATAGCTGGTCTGAGAGGATGATCAGCCACACTGGGACTGAGACACGGCCCAGACTCCTACGGGAGGCAGCAGTGGGGAATATTGGACAATGGGGGCAACCCTGATCCAGCCATGCCGCGTGAGTGATGACGGCCTTAGGGTTGTAAAGCTCTTTCAGCAGTGAAGATAATGACATTAACTGCAGAAGAAGCCCCGGCTAACTT…	CAGCGCCTTCGGGTAAAACCAACTCCCATGGTGTGACGGGCGGTGTGTACAAGGCCCGGGAACGTATTCACCGCGTCATGCTGTTACGCGATTACTAGCGATTCCAACTTCATGCTCTCGAGTTGCAGAGAACAATCCGAACTGAGACGGCTTTTGGAGATTAGCTTCCCCTCGCGAGGTCGCTGCCCACTGTCACCGCCATTGTAGCACGTGTGTAGCCCAGCCCGTAAGGGCCATGAGGACTTGACGTCATCCCCACCTTCCTCCGGCTTATCACCGGCAGTCCCCCTAGAGTGCCCAACTAAATGCTGGCAACTAAGGGCGAGGGTTGCGCTCGTTGCGGGACTTAACCCAACATCTCACGACACGAGCTGACGACAGCCATGCAGCACCTGTCCT…	Pseudovibrio	Pseudovibrio	Pseudovibrio
22HF-AF-003	Aplysina fulva		TRUE		TRUE		ATGCAGTCGAACGGACCTTTTAGGTTAGTGGCAGACGGGTGAGTAACGCGTGGGAAGCTACCTTGKGGTAGGGAACAACAGTTGGAAACGACTGCTAATACCCTATGAGCCCTATGGGGGAAAGATTTATCGCCMTGAGATGTGCCCGCGTTAGATTARCTTGTTGGTAAGGKAATGGCTTACCAAGGCGACSATCTATAGCTGGTCTGARAGGATGATCAGCCACACTGGGACTGARACACGGCCCAGACTCCTACGGGAGGCAGCAGTGGGGAATATTGGACAATGGGGGCAACCCTGATCCAGCCATGCCGCGTGAGTGATGACGGCCTTAGGGTTGTAAAGCTCTTTCAGCAGTGAAGATAATGACATTAACTGCAGAAGAAGCCCCGGCTAACT…	ACCAACTCCCATGGTGTGACGGGCGGTGTGTACAAGGCCCGGGAACGTATTCMCCGCGTCATGCTGTTACGCGATTACYAGCGATTCCMACTTCATGCTCTCSAGTTGCAGAGAACAATCCGAACTGAGACGGCTTTTGGAGATTAGCTTCCCCTCSCGAGGTCGCTGCCCACTGTCACCGCCATTGTAGCACGTGTGTAGCCCAGCCCGTAAGGGCCATGAGGACTTGACGTCATCCCCACCTTCCTCCGGCTTATCACCGGCAGTCCCCCTGGAGTGCCCAACTGAATGCTGGCAACTAAGGGCGAGGGTTGCGCTCGTTGCGGGACTTAACCCAACATCTCACGACACGAGCTGACGACAGCCATGCAGCACCTGTCCTGACGTCCCCGAAGGGAA…	Pseudovibrio	Pseudovibrio	Pseudovibrio
22HF-AF-004	Aplysina fulva		TRUE		TRUE		ACACATGCAGTCGAGGGGTAACAGGGAGAAGCTTGCTTTTCTGCTGACGACCGGCGAACGGGTGCGTAACGCGTATAGAATCTGCCTTGTACAGGAGGATAGCCTTTAGAAATGAAGATTAATACTCCATAGTGTAGGGAAGTGGCATCACTATCTTACTAAAGATTTATTGGTACAAGATGACTATGCGTCCTATTAGCTAGATGGTAAGGTAACGGCTTACCATGGCTACGATAGGTAGGGGGTCTGAGAGGACTATCCCCCACACTGGTACTGAGACACGGACCAGACTCCTACGGGAGGCAGCAGTGAGGAATATTGGTCAATGGAGGCAACTCTGAACCAGCCATGCCGCGTGCAGGAAGACTGCCCTATGGGTTGTAAACTGCTTTTATACGG…	GCTTGACGGGCGGTGTGTACAAGGCCCGGGAACGTATTCACCGGATCATGGCTGATATCCGATTACTAGCGATTCCMGCTTCMCGGAGTCSAGTTGCAGACTCCGATCCGAACTGTGATATGGTTTATAGATTCSCTCCMACTCGCGTTGTGGCTGCTCATTGTCCATACCATTGTAGCACGTGTGTAGCCCAGGACGTAAGGGCCGTGATGATTTGACGTCATCCCCACCTTCCTCACGGTTTGCACCGGCAGTCTCGCTAGAGTCCCCMACTTTACTTGCTGGCAACTAACGATAGGGGTTGCGCTCGTTATAGGACTTAACCTGACACCTCACGGCACGAGCTGACGACAACCATGCAGCACCTTGTAAAGTGTCCGAARAAAAATCTATCTCTAG…	Tenacibaculum	Tenacibaculum	Tenacibaculum
22HF-AF-005	Aplysina fulva		TRUE		TRUE		CACATGCAGTCGACGGTAAGGCTCTTCGGAGTACACGAGTGGCGAACGGGTGAGTAACACGTGAGCAACCTACCCTTGACACTGGAATAAGCGCTCGAAAGGGCGTCTAATACCGGATATTACTTCTTCAGACATCTGATGAAGTGGAAAGCTCCGGCGGTCAAGGATGGGCTCGCGGCCTATCAGCTAGTTGGTGAGGTAACGGCTCACCAAGGCTTCGACGGGTAGCCGGCCTGAGAGGGCGACCGGCCACACTGGGACTGAGATACGGCCCAGACTCCTACGGGAGGCAGCAGTGGGGAATATTGCACAATGGGCGCAAGCCTGATGCAGCAACGCCGCGTGCGGGATGACGGCCTTCGGGTTGTAAACCGCTTTCAGCACCGACGAAGCGAAAGT…	GCCGACTTTCATGACTTGACGGGCGGTGTGTACAAGGCCCGGGAACGTATTCACCGCAGCGTTGCTGATCTGCGATTACTAGCGACTCCGACTTCATGGGGTCGAGTTGCAGACCCCAATCCGAACTGAGACTGGCTTTTTGGGATTCGCTAAACCTTGCGGTTTCGCAGCCCTTTGTACCAGCCATTGTAGCATGCGTGAAGCCCTGGACATAAGGGGCATGATGACTTGACCTCATCCCCACCTTCCTCCGAGTTGACCCCGGCAGTCTCCTATGAGTCCCCGGCATTATCCGCTGGCAACATAGGACGAGGGTTGCGCTCGTTGCGGGACTTAACCCAACATCTCACGACACGAGCTGACGACAGCCATGCACCACCTGTATACCGACCTTGCGGG…	Enemella	Enemella	Enemella
22HF-AF-007	Aplysina fulva		TRUE			TRUE	CACATGCAGTCGACGGATCCTTCGGGATTAGTGGCAGACGGGTGAGTAACGCGTGGGAAGCTACCTTGTGGTAGGGAACAACAGTTGGAAACGACTGCTAATACCCTATGAGCCCTATGGGGGAAAGATTTATCGCCATGAGATGTGCCCGCGTTAGATTAGCTAGTTGGTAAGGTAATGGCTTACCAAGGCGACGATCTATAGCTGGTCTGAGAGGATGATCAGCCACACTGGGACTGAGACACGGCCCAGACTCCTACGGGAGGCAGCAGTGGGGAATATTGGACAATGGGGGCAACCCTGATCCAGCCATGCCGCGTGAGTGATGACGGCCTTAGGGTTGTAAAGCTCTTTCAGCAGTGAAGATAATGACATTAACTGCAGAAGAAGCCCCGGCTA…	AAACCAACTCCCATGGTGTGACGGGCGGTGTGTACAAGGCCCGGGAACGTATTCACCGCGTCATGCTGTTACGCGATTACTAGCGATTCCMACTTCATGCTCTCGAGTTGCAGAGAACAATCCGAACTGAGACGGCTTTTGGAGATTAGCTTCCCCTCGCGAGGTCGCTGCCCACTGTCACCGCCATTGTAGCACGTGTGTAGCCCAGCCCGTAAGGGCCATGAGGACTTGACGTCATCCCCACCTTCCTCCGGCTTATCACCGGCAGTCCCCCTAGAGTGCCCAACTAAATGCTGGCAACTAAGGGCGAGGGTTGCGCTCGTTGCGGGACTTAACCCAACATCTCACGACACGAGCTGACGACAGCCATGCAGCACCTGTCCTGACGTCCCCGAAGGG…	Pseudovibrio	Pseudovibrio	Pseudovibrio
22HF-AF-008	Aplysina fulva		TRUE			TRUE	TACATGCAGTCGAGCGACAGACGAGGAGCTTGCTCCTCTGACGTTAGCGGCGGACGGGTGAGTAACACGTGGATAACCTACCTATAAGACTGGGATAACTTCGGGAAACCGGAGCTAATACCGGATAATATATTGAACCGCATGGTTCAATAGTGAAAGACGGTTTTGCTGTCACTTATAGATGGATCCGCGCCGCATTAGCTAGTTGGTAAGGTAACGGCTTACCAAGGCAACGATGCGTAGCCGACCTGAGAGGGTGATCGGCCACACTGGAACTGARACACGGTCCAGACTCCTACGGGAGGCAGCAGTAGGGAATCTTCCGCAATGGGCGAAAGCCTGACGGAGCAACGCCGCGTGAGTGATGAAGGTCTTCGGATCGTAAAACTCTGTTATTAG…	TACTCCACCGGCTTCGGGTGTTACAAACTCTCGTGGTGTGACGGGCGGTGTGTACAAGACCCGGGAACGTATTCACCGTAGCATGCTGATCTACGATTACTAGCGATTCCAGCTTCATATAGTCSAGTTGCAGACTACAATCCGAACTGAGAACAACTTTATGGGATTTGCTTGACCTCGCGGTTTCGCTGCCCTTTGTATTGTCCATTGTAGCACGTGTGTAGCCCAAATCATAAGGGGCATGATGATTTGACGTCATCCCCACCTTCCTCCGGTTTGTCACCGGCAGTCAACTTAGAGTGCCCAACTTAATGATGGCAACTAAGCTTAAGGGTTGCGCTCGTTGCGGGACTTAACCCAACATCTCACGACACGAGCTGACGACAACCATGCACCACC…	Staphylococcus	Staphylococcus	Staphylococcus
22EG-AF-001	Aplysina fulva		TRUE		TRUE		CACATGCAGTCGAGGGGTAACAGGGAGAAGCTTGCTTTTCTGCTGACGACCGGCGAACGGGTGCGTAACGCGTATAGAATCTGCCTTGTACAGGAGGATAGCCTTTAGAAATGAAGATTAATACTCCATAGTGTAGGGAAGTGGCATCMCTATCTTACTAAAGATTTATTGGTACAAGATGACTATGCGTCCTATTAGCTAGATGGTAAGGTAACGGCTTACCATGGCTACGATAGGTAGGGGGTCTGARAGGACTATCCCCCACACTGGTACTGAGACACGGACCAGACTCCTACGGGAGGCAGCAGTGAGGAATATTGGTCAATGGAGGCAACTCTGAACCAGCCATGCCGCGTGCAGGAAGACTGCCCTATGGGTTGTAAACTGCTTTTATACGGG…	GGTCACCGACTTCAGGCACCCCCAGCTTCCATGGCTTGACGGGCGGTGTGTACAAGGCCCGGGAACGTATTCACCGGATCATGGCTGATATCCGATTACTAGCGATTCCMGCTTCMCGGAGTCSAGTTGCAGACTCCGATCCGAACTGTGATATGGTTTATAGATTCGCTCCAACTCGCGTTGTGGCTGCTCATTGTCCATACCATTGTAGCACGTGTGTAGCCCAGGACGTAAGGGCCGTGATGATTTGACGTCATCCCCACCTTCCTCACGGTTTGCACCGGCAGTCTCGCTAGAGTCCCCAACTTTACTTGCTGGCAACTAACGATAGGGGTTGCGCTCGTTATAGGACTTAACCTGACACCTCACGGCACGAGCTGACGACAACCATGCAGCACC…	Tenacibaculum	Tenacibaculum	Tenacibaculum
22EG-AF-002	Aplysina fulva		TRUE		TRUE		TACATGCAGTCGAGCGACTTCTTAAAAGCTTGCTTTTRAGAAGTTAGCGGCGGACGGGTGAGTAACACGTGGGCAACCTACCTGTAAGACTGGGATAACTTCGGGAAACCGGAGCTAATACCGGGTAATACTTAACCTCACATGAGGTTAAGTTGAAAGATGGTTTCGGCTATCACTTACAGATGGGCCCGCGGCGCATTAGCTAGTTGGTGAGGTAATGGCTCACCAAGGCGACGATGCGTAGCCGACCTGAGAGGGTGATCGGCCACACTGGGACTGAGACACGGCCCAGACTCCTACGGGAGGCAGCAGTAGGGAATCTTCCGCAATGGACGAAAGTCTGACGGAGCAACGCCGCGTGAACGATGAAGGCCTTCGGGTCGTAAAGTTCTGTTGTTA…	TCGGGGTGTTACAAACTCTCGTGGTGTGACGGGCGGTGTGTACAAGGCCCGGGAACGTATTCACCGCGGCATGCTGATCCSCGATTACYAGCGATTCCMGCTTCMTGTAGGCSAGTTGCAGCCTACAATCCGAACTGAGAATGGTTTTATGGGATTGGCTAAACCTCGCGGTCTTGCAGCCCTTTGTACCATCCATTGTAGCACGTGTGTAGCCCAGGTCATAAGGGGCATGATGATTTGACGTCATCCCCACCTTCCTCCGGTTTGTCACCGGCAGTCACCTTAGAGTGCCCAACTTAATGCTGGCAACTAAGATCAAGGGTTGCGCTCGTTGCGGGACTTAACCCAACATCTCACGACACGAGCTGACGACAACCATGCACCACCTGTCACTCTGTC…	Metabacillus	Metabacillus	Metabacillus
22EG-AF-003	Aplysina fulva		TRUE		TRUE		GCAGTCGAGCGAACTTCTTAAAGCTTGCTTTTAAGAAGTTAGCGGCGGACGGGTGAGTAACACGTGGGCAACCTACCTGTAAGACTGGGATAACTTCGGGAAACCGGAGCTAATACCGGGTAATACTTAACCTCACATGAGGTTAAGTTGAAAGATGGTTTCGGCTATCACTTACAGATGGGCCCGCGGCGCATTAGCTAGTTGGTGAGGTAATGGCTCACCAAGGCGACGATGCGTAGCCGACCTGAGAGGGTGATCGGCCACACTGGGACTGAGACACGGCCCAGACTCCTACGGGAGGCAGCAGTAGGGAATCTTCCGCAATGGACGAAAGTCTGACGGAGCAACGCCGCGTGAACGATGAAGGCCTTCGGGTCGTAAAGTTCTGTTGTTAGAGAA…	TGTTACAAACTCTCGTGGTGTGACGGGCGGTGTGTACAAGGCCCGGGAACGTATTCMCCGCGGCATGCTGATCCGCGATTACYAGCGATTCCMGCTTCATGTAGGCGAGTTGCAGCCTACMATCCSAACTGAGAATGGTTTTATGGGATTGGCTAAACCTCSCGGTCTTGCAGCCCTTTGTACCATCCMTTGTAGCACGTGTGTAGCCCAGGTCATAAGGGGCATGATGATTTGACGTCATCCCCMCCTTCCTCCGGTTTGTCACCGGCAGTCMCCTTAGAGTGCCCAACTTAATGCTGGCAACTAARATCAAGGGTTGCGCTCGTTGCGGGACTTAACCCAACATCTCACGACACGAGCTGACGACAACCATGCACCACCTGTCACTCTGTCCCCCGA…	Metabacillus	Metabacillus	Metabacillus
22EG-AF-004	Aplysina fulva		TRUE		TRUE		TACATGCAGTCGAGCGAACAGACGAGGAGCTTGCTCCTCTGACGTTAGCGGCGGACGGGTGAGTAACACGTGGATAACCTACCTATAAGACTGGGATAACTTCGGGAAACCGGAGCTAATACCGGATAATATATTGAACCGCATGGTTCAATAGTGAAAGACGGTTTTGCTGTCACTTATAGATGGATCCGCGCCGCATTAGCTAGTTGGTAAGGTAACGGCTTACCAAGGCAACGATGCGTAGCCGACCTGAGAGGGTGATCGGCCACACTGGAACTGAGACACGGTCCAGACTCCTACGGGAGGCAGCAGTAGGGAATCTTCCGCAATGGGCGAAAGCCTGACGGAGCAACGCCGCGTGAGTGATGAAGGTCTTCGGATCGTAAAACTCTGTTATTA…	CACCGGCTTCSGGTGTTACAAACTCTCGTGGTGTGACGGGCGGTGTGTACAAGACCCGGGAACGTATTCMCCGTAGCATGCTGATCTACSATTACYAGCGATTCCMGCTTCMTATAGTCSAGTTGCAGACTACAATCCSAACTGAGAACAACTTTATGGGATTTGCTTGACCTCSCGGTTTCSCTGCCCTTTGTATTGTCCATTGTAGCACGTGTGTAGCCCAAATCATAARGGGCATGAWGATTTGACGTCATCCCCACCTTCCTCCGGTTTGTCACCGGCAGTCAACTTARARTGCCCAACTTAATGATGGCAACTAARCTTAARGGTTGCGCTCGTTGCGGGACTTAACCCAACATCTCACGACACGARCTGA	Staphylococcus	Staphylococcus	Staphylococcus
22EG-AF-005	Aplysina fulva		TRUE		TRUE		GCAGTCGAGCGAACAGACGAGGAGCTTGCTCCTCTGACGTTAGCGGCGGACGGGTGAGTAACACGTGGATAACCTACCTATAAGACTGGGATAACTTCGGGAAACCGGAGCTAATACCGGATAATATATTGAACCGCATGGTTCAATAGTGAAAGACGGTTTTGCTGTCACTTATAGATGGATCCGCGCCGCATTAGCTAGTTGGTAAGGTAACGGCTTACCAAGGCAACGATGCGTAGCCGACCTGAGAGGGTGATCGGCCACACTGGAACTGAGACACGGTCCAGACTCCTACGGGAGGCAGCAGTAGGGAATCTTCCGCAATGGGCGAAAGCCTGACGGAGCAACGCCGCGTGAGTGATGAAGGTCTTCGGATCGTAAAACTCTGTTATTAGGGAA…	GTTACAAACTCTCGTGGTGTGACGGGCGGTGTGTACAAGACCCGGGAACGTATTCMCCGTAGCATGCTGATCTACGATTACYAGCGATTCCMGCTTCMTATAGTCSAGTTGCAGACYACMATCCSAACTGAGAACAACTTTATGGGATTTGCTTGACCTCSCGGTTTCSCTGCCCTTTGTATTGTCCATTGTAGCACGTGTGTAGCCCAAATCATAAGGGGCATGATGATTTGACGTCMTCCCCACCTTCCTCCGGTTTGTCACCGGCAGTCAACTTAGAGTGCCCAACTTAATGATGGCAACTAAGCTTAAGGGTTGCGCTCGTTGCGGGACTTAACCCAACATCTCACGACACGAGCTGACGACAACCATGCACCACCTGTCACTCTGTCCCCCGAA…	Staphylococcus	Staphylococcus	Staphylococcus
22EG-AF-006	Aplysina fulva		TRUE		TRUE		TACATGCAAGTCGAGCGACAGACGAGGAGCTTGCTCCTCTGACGTTAGCGGCGGACGGGTGAGTAACACGTGGATAACCTACCTATAAGACTGGGATAACTTCGGGAAACCGGAGCTAATACCGGATAATATATTGAACCGCATGGTTCAATAGTGAAAGACGGTTTTGCTGTCACTTATAGATGGATCCGCGCCGCATTAGCTAGTTGGTAAGGTAACGGCTTACCAAGGCAACGATGCGTAGCCGACCTGAGAGGGTGATCGGCCACACTGGAACTGAGACACGGTCCAGACTCCTACGGGAGGCAGCAGTAGGGAATCTTCCGCAATGGGCGAAAGCCTGACGGAGCAACGCCGCGTGAGTGATGAAGGTCTTCGGATCGTAAAACTCTGTTATTA…	GGCGGTGTGTACAAGACCCSGGAACSTATTCMCCSTAGCMTGCTGATCTACGATTACYAGCGATTCCMGCTTCMTATAGTCSAGTTGCAGACTACMATCCSAACTGAGAACAACTTTATGGGATTTGCTTGACCTCSCGGTTTCSCTACCCTTTGTATTGTCCMTTGTAGCACGTGTGTAGCCCAAATCATAAGGGGCATGATGATTTGACGTCMTCCCCMCCTTCCTCCGGTTTGTCACCGGCAGTCAACTTARAGTGCCCAACTTAATGATGGCAACTAAGCTTAAGGGTTGCGCTCGTTGCGGGACTTAACCCMACATCTCACGACACGAGCTGACGACAACCATGCACCACCTGTCACTCTGTCCCCCGAAGGGGAAAACTCTATCTCTAGAGGG…	Staphylococcus	Staphylococcus	Staphylococcus
22EG-AF-007	Aplysina fulva		TRUE			TRUE	CACATGCAGTCGACGGATCCTTCGGGATTAGTGGCAGACGGGTGAGTAACGCGTGGGAAGCTACCTTGTGGTAGGGAACAACAGTTGGAAACGACTGCTAATACCCTATGAGCCCTATGGGGGAAAGATTTATCGCCATGAGATGTGCCCGCGTTAGATTAGCTAGTTGGTAAGGTAATGGCTTACCAAGGCGACGATCTATAGCTGGTCTGAGAGGATGATCAGCCACACTGGGACTGAGACACGGCCCAGACTCCTACGGGAGGCAGCAGTGGGGAATATTGGACAATGGGGGCAACCCTGATCCAGCCATGCCGCGTGAGTGATGACGGCCTTAGGGTTGTAAAGCTCTTTCAGCAGTGAAGATAATGACATTAACTGCAGAAGAAGCCCCGGCTA…	GGTTAGCACAGCGCCTTCGGGTAAAACCAACTCCCATGGTGTGACGGGCGGTGTGTACAAGGCCCGGGAACGTATTCACCGCGTCATGCTGTTACGCGATTACTAGCGATTCCAACTTCATGCTCTCGAGTTGCAGAGAACAATCCGAACTGAGACGGCTTTTGGAGATTAGCTTCCCCTCGCGAGGTCGCTGCCCACTGTCACCGCCMTTGTAGCACGTGTGTAGCCCAGCCCGTAAGGGCCATGAGGACTTGACGTCATCCCCACCTTCCTCCGGCTTATCACCGGCAGTCCCCCTAGAGTGCCCAACTAAATGCTGGCAACTAAGGGCGAGGGTTGCGCTCGTTGCGGGACTTAACCCAACATCTCACGACACGAGCTGACGACAGCCATGCAGCA…	Pseudovibrio	Pseudovibrio	Pseudovibrio
22EG-AF-008	Aplysina fulva		TRUE			TRUE	GCAGTCGACGGATCCTTCGGGATTAGTGGCAGACGGGTGAGTAACGCGTGGGAAGCTACCTTGTGGTAGGGAACAACAGTTGGAAACGACTGCTAATACCTTATGAGCCCTATGGGGGAAAGATTTATCGCCATGAGATGTGCCCGCGTTAGATTAGCTAGTTGGTAAGGTAATGGCTTACCAAGGCGACRATCTATAGCTGGTCTGARAGGATGATCAGCCACACTGGGACTGARACACGGCCCAGACTCCTACGGGAGGCAGCAGTGGGGAATATTGGACAATGGGGGCAACCCTGATCCAGCCATGCCGCGTGAGTGATGACGGCCTTAGGGTTGTAAAGCTCTTTCAGCAGTGAAGATAATGACATTAACTGCAGAAGAAGCCCCGGCTAACTTC…	CCTTGCGGGTTAGCACAGCGCCTTCGGGTAAAACCAACTCCCATGGTGTGACGGGCGGTGTGTACAAGGCCCGGGAACGTATTCACCGCGTCATGCTGTTACGCGATTACYAGCGATTCCAACTTCMTGCTCTCGAGTTGCAGAGAACAATCCGAACTGAGACGGCTTTTGGAGATTAGCTTCCCCTCGCGAGGTCGCTGCCCACTGTCACCGCCATTGTAGCACGTGTGTAGCCCAGCCCGTAAGGGCCATGAGGACTTGACGTCATCCCCACCTTCCTCCGGCTTATCACCGGCAGTCCCCCTAGAGTGCCCAACTAAATGCTGGCAACTAAGGGCGAGGGTTGCGCTCGTTGCGGGACTTAACCCAACATCTCACGACACGAGCTGACGACAGCCA…	Pseudovibrio	Pseudovibrio	Pseudovibrio
22EK-SA-001	Smenospongia aurea	TRUE			TRUE		CACATGCAGTCGAGCGCGAAGTTCTTCGGAATGAGTAGAGCGGCGGACGGGTGAGTAACGCGTGGGAAATTGCCCAGTAGTGGGGGACAACATTCGGAAACGGATGCTAATACCGCATACGCCCTACGGGGGAAAGCAGGGGATCTTCGGACCTTGCGCTATTGGATATGCCCGCGTCGGATTAGCTTGTTGGTGAGGTAATGGCTCACCAAGGCGACGATCCGTAGCTGGTCTGAGAGGATGATCAGCCACACTGGGACTGAGACACGGCCCAGACTCCTACGGGAGGCAGCAGTGGGGAATATTGGACAATGGGCGCAAGCCTGATCCAGCCATGCCGCGTGTGTGAAGAAGGCCCTAGGGTTGTAAAGCACTTTCAGTAGGGAGGAAGGCCTTAAA…	GACTAGCCACTTCTGGAGCAACCCACTCCCATGGTGTGACGGGCGGTGTGTACAAGGCCCGGGAACGTATTCMCCGTGACMTTCTGATTCACGATTACYAGCGATTCCGACTTCMTGGAGTCSAGTTGCAGACTCCAATCCGGACTACGATTGGTTTTTTCGGATTAGCTCCMCCTCGCGGCTTAGCGACCGTCTGTACCAACCATTGTAGCACGTGTGTAGCCCAGGACGTAAGGGCCATGATGACTTGACGTCGTCCCCACCTTCCTCCGGTTTGTCACCGGCAGTCTCCCTAGAGTTCTCAGCATTACCTGCTAGCAACTAAGGACAAGGGTTGCGCTCGTTACGGGACTTAACCCAACATCTCACGACACGAGCTGACGACAGCCATGCAGCACC…	Microbulbifer	Microbulbifer	Microbulbifer
22EK-SA-002	Smenospongia aurea	TRUE				TRUE	AGTCGAGCGAACGGACGAGAAGCTTGCTTCTCTGATGTTAGCGGCGGACGGGTGAGTAACACGTGGATAACCTACCTATAAGACTGGGATAACTTCGGGAAACCGGAGCTAATACCGGATAATATTTTGAACCGCATGGTTCAAAAGTGAAAGACGGTCTTGCTGTCACTTATAGATGGATCCGCGCTGCATTAGCTAGTTGGTAAGGTAACGGCTTACCAAGGCAACGATGCATAGCCGACCTGAGAGGGTGATCGGCCACACTGGAACTGAGACACGGTCCAGACTCCTACGGGAGGCAGCAGTAGGGAATCTTCCGCAATGGGCGAAAGCCTGACGGAGCAACGCCGCGTGAGTGATGAAGGTCTTCGGATCGTAAAACTCTGTTATTAGGGAAGA…	GTGTGACGGGCGGTGTGTACAAGACCCGGGAACGTATTCMCCGTAGCATGCTGATCTACGATTACTAGCGATTCCMGCTTCMTGTAGTCSAGTTGCAGACTACAATCCGAACTGAGAACAACTTTATGGGATTTGCTTGACCTCSCGGTTTCSCTGCCCTTTGTATTGTCCATTGTAGCACGTGTGTAGCCCAAATCATAAGGGGCATGATGATTTGACGTCATCCCCMCCTTCCTCCGGTTTGTCACCGGCAGTCAACTTAGAGTGCCCAACTTAATGATGGCAACTAAGCTTAAGGGTTGCGCTCGTTGCGGGACTTAACCCAACATCTCACGACACGAGCTGACGACAACCATGCACCACCTGTCACTTTGTCCCCCGAAGGGGAAGGCTCTATCT…	Staphylococcus	Staphylococcus	Staphylococcus
22EK-SA-003	Smenospongia aurea	TRUE			TRUE		TGCAAGTCGACGGATCCTTCGGGATTAGTGGCAGACGGGTGAGTAACGCGTGGGAAGCTACCTTGTGGTAGGGAACAACAGTTGGAAACGACTGCTAATACCCTATGAGCCCTATGGGGGAAAGATTTATCGCCATGAGATGTGCCCGCGTTAGATTAGCTAGTTGGTAAGGTAATGGCTTACCAAGGCGACGATCTATAGCTGGTCTGAGAGGATGATCAGCCACACTGGGACTGAGACACGGCCCAGACTCCTACGGGAGGCAGCAGTGGGGAATATTGGACAATGGGGGCAACCCTGATCCAGCCATGCCGCGTGAGTGATGACGGCCTTAGGGTTGTAAAGCTCTTTCAGCAGTGAAGATAATGACATTAACTGCAGAAGAAGCCCCGGCTAACT…	GGGTTAGCACAGCGCCTTCGGGTAAAACCAACTCCCATGGTGTGACGGGCGGTGTGTACAAGGCCCGGGAACGTATTCACCGCGTCATGCTGTTACSCGATTACTAGCGATTCCMACTTCATGCTCTCGAGTTGCAGAGAACAATCCGAACTGAGACGGCTTTTGGAGATTAGCTTCCCCTCGCGAGGTCGCTGCCCACTGTCACCGCCATTGTAGCACGTGTGTAGCCCAGCCCGTAAGGGCCATGAGGACTTGACGTCATCCCCACCTTCCTCCGGCTTATCACCGGCAGTCCCCCTAGAGTGCCCAACTAAATGCTGGCAACTAAGGGCGAGGGTTGCGCTCGTTGCGGGACTTAACCCAACATCTCACGACACGAGCTGACGACAGCCATGCAGC…	Pseudovibrio	Pseudovibrio	Pseudovibrio
22EK-SA-004	Smenospongia aurea	TRUE			TRUE		AAGTCGACGGATCCTTCGGGATTAGTGGCAGACGGGTGAGTAACGCGTGGGAAGCTACCTTGTGGTAGGGAACAACAGTTGGAAACGACTGCTAATACCCTATGAGCCCTATGGGGGAAAGATTTATCGCCATGAGATGTGCCCGCGTTAGATTAGCTAGTTGGTAAGGTAATGGCTTACCAAGGCGACGATCTATAGCTGGTCTGAGAGGATGATCAGCCACACTGGGACTGAGACACGGCCCAGACTCCTACGGGAGGCAGCAGTGGGGAATATTGGACAATGGGGGCAACCCTGATCCAGCCATGCCGCGTGAGTGATGACGGCCTTAGGGTTGTAAAGCTCTTTCAGCAGTGAAGATAATGACATTAACTGCAGAAGAAGCCCCGGCTAACTTCG…	GGGTTAGCACAGCGCCTTCSGGGTAAAAACCMACTCCCATGGTGTGACGGGCGGTGTGTACAAGGCCCGGGAACGTATTCACCGCGTCMTGCTGTTACSCGATTACTAGCGATTCCMACTTCMTGCTCTCGAGTTGCAGAGAACAATCCGAACTGAGACGGCTTTTGGAGATTAGCTTCCCCTCGCGAGGTCGCTGCCCACTGTCACCGCCMTTGTAGCACGTGTGTAGCCCAGCCCGTAAGGGCCATGAGGACTTGACGTCATCCCCACCTTCCTCCGGCTTATCACCGGCAGTCCCCCTASAGTGCCCAACTAAATGCTGGCAACTAARGGCGAGGGTTGCGCTCGTTGCGGGACTTAACCCAACATCTCACGACACGAGCTGACGACAGCCATGCA…	Pseudovibrio	Pseudovibrio	Pseudovibrio
22EK-SA-005	Smenospongia aurea	TRUE				TRUE	GCAGTCGAGCGCGAAAGTTCTTCGGAACGAGTAGAGCGGCGGACGGGTGAGTAACGCGTGGGAAATTGCCCAGTAGTGGGGGACAACATTCGGAAACGGATGCTAATACCGCATACGCCCTACGGGGGAAAGCAGGGGATCTTCGGACCTTGCGCTATTGGATATGCCCGCGTCGGATTAGCTAGTTGGTGAGGTAATGGCTCACCAAGGCAACGATCCGTAGCTGGTCTGAGAGGATGATCAGCCACACTGGGACTGAGACACGGCCCAGACTCCTACGGGAGGCAGCAGTGGGGAATATTGGACAATGGGCGGAAGCCTGATCCAGCCATGCCGCGTGTGTGAAGAAGGCCCTAGGGTTGTAAAGCACTTTCAGTAGGGAGGAAGGCCTTAAAGTTA…	CCACTCCCATGGTGTGACGGGCGGTGTGTACAAGGCCCGGGAACGTATTCACCGTGACATTCTGATTCACGATTACYAGCGATTCCSACTTCMTGGAGTCSAGTTGCAGACTCCAATCCGGACTACGATTGGTTTTTTCGGATTAGCTCCMCCTCGCGGCTTAGCGACCGTCTGTACCAACCATTGTAGCACGTGTGTAGCCCAGGACGTAAGGGCCATGATGACTTGACGTCGTCCCCACCTTCCTCCGGTTTGTCACCGGCAGTCTCCCTAGAGTTCTCAGCATTACCTGCTAGCAACTAAGGACAAGGGTTGCGCTCGTTACGGGACTTAACCCAACATCTCACGACACGAGCTGACGACAGCCATGCAGCACCTGTCACTCGGTTCCCGAAGGCA…	Microbulbifer	Microbulbifer	Microbulbifer
22EK-SA-006	Smenospongia aurea	TRUE			TRUE		CATGCAGTCGAGCGCGAAAGTTCTTCGGARCGAGTAGAGCGGCGGACGGGTGAGTAACGCGTGGGAAATTGCCCAGTAGTGGGGGACAACATTCGGAAACGGATGCTAATACCGCATACGCCCTACGGGGGAAAGCAGGGGATCTTCGGACCTTGCGCTATTGGATATGCCCGCGTCGGATTAGCTAGTTGGTGAGGTAATGGCTCACCAAGGCAACGATCCGTAGCTGGTCTGAGAGGATGATCAGCCACACTGGGACTGAGACACGGCCCAGACTCCTACGGGAGGCAGCAGTGGGGAATATTGGACAATGGGCGGAAGCCTGATCCAGCCATGCCGCGTGTGTGAAGAAGGCCCTAGGGTTGTAAAGCACTTTCAGTAGGGAGGAAGGCCTTAAAG…	TGTGACGGGCGGTGTGTACAAGGCCCGGGAACGTATTCACCGTGACATTCTGATTCACGATTACTAGCGATTCCSACTTCMTGGAGTCSAGTTGCAGACTCCAATCCGGACTACSATTGGTTTTTTCSGATTAGCTCCMCCTCSCGGCTTARCGACCGTCTGTACCAACCATTGTAGCACGTGTGTAGCCCAGGACGTAAGGGCCATGATGACTTGACGTCSTCCCCMCCTTCCTCCGGTTTGTCACCGGCAGTCTCCCTARAGTTYTCAGCATTACCTGCTAGCAACTAARGAMAAGGGTTGCGCTCGTTACSGGACTTAACCCAACATCTCACGACACSAGCTGACGACAGCCATGCAGCACCTGTCACTYGGTTCCCGAARGSACATCCGCATCTC…	Microbulbifer	Microbulbifer	Microbulbifer
22EK-SA-007	Smenospongia aurea	TRUE			TRUE		TGCAGTCGAGCGCGAAAGTTCTTCGGAACGAGTAGAGCGGCGGACGGGTGAGTAACGCGTGGGAAATTGCCCAGTAGTGGGGGACAACATTCGGAAACGGATGCTAATACCGCATACGCCCTACGGGGGAAAGCAGGGGATCTTCGGACCTTGCGCTATTGGATATGCCCGCGTCGGATTAGCTAGTTGGTGAGGTAATGGCTCACCAAGGCAACGATCCGTAGCTGGTCTGAGAGGATGATCAGCCACACTGGGACTGAGACACGGCCCAGACTCCTACGGGAGGCAGCAGTGGGGAATATTGGACAATGGGCGRAAGCCTGATCCAGCCATGCCGCGTGTGTGAAGAAGGCCCTAGGGTTGTAAAGCACTTTCAGTAGGGAGGAAGGCCTTAAAGTT…	TCCCATGGTGTGACGGGCGGTGTGTACAAGGCCCGGGAACGTATTCACCGTGACATTCTGATTCACGATTACYAGCGATTCCGACTTCMTGGAGTCSAGTTGCAGACTCCAATCCGGACTACGATTGGTTTTTTCGGATTAGCTCCMCCTCGCGGCTTAGCGACCGTCTGTACCAACCATTGTAGCACGTGTGTAGCCCAGGACGTAAGGGCCATGATGACTTGACGTCGTCCCCACCTTCCTCCGGTTTGTCACCGGCAGTCTCCCTAGAGTTCTCAGCATTACCTGCTAGCAACTAAGGACAAGGGTTGCGCTCGTTACGGGACTTAACCCAACATCTCACGACACGAGCTGACGACAGCCATGCAGCACCTGTCACTCGGTTCCCGAAGGCACATC…	Microbulbifer	Microbulbifer	Microbulbifer
22EK-SA-008	Smenospongia aurea	TRUE			TRUE		CACATGCAAGTCGAGCGCGAAAGTTCTTCGGAACGAGTAGAGCGGCGGACGGGTGAGTAACGCGTGGGAAATTGCCCAGTAGTGGGGGACAACATTCGGAAACGGATGCTAATACCGCATACGCCCTACGGGGGAAAGCAGGGGATCTTCGGACCTTGCGCTATTGGATATGCCCGCGTCGGATTAGCTAGTTGGTGAGGTAATGGCTCACCAAGGCAACGATCCGTAGCTGGTCTGAGAGGATGATCAGCCACACTGGGACTGAGACACGGCCCAGACTCCTACGGGAGGCAGCAGTGGGGAATATTGGACAATGGGCGGAAGCCTGATCCAGCCATGCCGCGTGTGTGAAGAAGGCCCTAGGGTTGTAAAGCACTTTCAGTAGGGAGGAAGGCCTTA…	CTTCTGGAGCAACCCACTCCCATGGTGTGACGGGCGGTGTGTACAAGGCCCGGGAACGTATTCACCGTGACATTCTGATTCACGATTACYAGCGATTCCGACTTCATGGAGTCGAGTTGCAGACTCCAATCCGGACTACGATTGGTTTTTTCGGATTAGCTCCACCTCGCGGCTTAGCGACCGTCTGTACCAACCATTGTAGCACGTGTGTAGCCCAGGACGTAAGGGCCATGATGACTTGACGTCGTCCCCACCTTCCTCCGGTTTGTCACCGGCAGTCTCCCTAGAGTTCTCAGCATTACCTGCTAGCAACTAAGGACAAGGGTTGCGCTCGTTACGGGACTTAACCCAACATCTCACGACACGAGCTGACGACAGCCATGCAGCACCTGTCACTCG…	Microbulbifer	Microbulbifer	Microbulbifer
22ZK-SA-001	Smenospongia aurea	TRUE			TRUE		CGAACGGATCCTTCGGGATTAGTGGCAGACGGGTGAGTAACGCGTGGGAAGCTACCTTGTGGTAGGGAACAACAGTTGGAAACGACYGCTAATACCCTATGAGCCCTATGGGGGAAAGATTTATCGCCMTGAGATGTGCCCGCGTTAGATTAGCTAGTTGGTAAGGTAATGGCTTACCAAGGCGACSATCTATAGCTGGTCTGAGAGGATGATCAGCCACACTGGGACTGAGACACGGCCCAGACTCCTACGGGAGGCAGCAGTGGGGAATATTGGACAATGGGGGCAACCCTGATCCAGCCATGCCGCGTGAGTGATGACGGCCTTAGGGTTGTAAAGCTCTTTCAGCAGTGAAGATAATGACATTAACTGCAGAAGAAGCCCCGGCTAACTTCGTGC…	CTTCGGGTAAAACCAACTCCCATGGTGTGACGGGCGGTGTGTACAAGGCCCGGGAACGTATTCACCGCGTCATGCTGTTACSCGATTACTAGCGATTCCMACTTCATGCTCTCGAGTTGCAGAGAACAATCCGAACTGAGACGGCTTTTGGAGATTAGCTTCCCCTCGCGAGGTCGCTGCCCACTGTCACCGCCATTGTAGCACGTGTGTAGCCCAGCCCGTAAGGGCCATGAGGACTTGACGTCATCCCCACCTTCCTCCGGCTTATCACCGGCAGTCCCCCTAGAGTGCCCAACTAAATGCTGGCAACTAAGGGCGAGGGTTGCGCTCGTTGCGGGACTTAACCCAACATCTCACGACACGAGCTGACGACAGCCATGCAGCACCTGTCCTGACGTC…	Pseudovibrio	Pseudovibrio	Pseudovibrio
22ZK-SA-002	Smenospongia aurea	TRUE			TRUE		AGTAGAGCGGCSGACGGGTGAGTAACSCGTGGGAAATTGCCCMGTAGTGGGGGACMACMTTCSGAAACSGATGCYAATACCSCMTACSCCCYACGGGGGAAAGCMGGGGATCYTCSGACCTTGCGCYATTGGATATGCCCGCGTCGGATTAGCTAGTTGGTGAGGTAATGGCTCACCAAGGCAACGATCCGTAGCTGGTCTGAGAGGATGATCAGCCMCMCTGGGACTGAGACACGGCCCAGACTCCTACGGGAGGCAGCAGTGGGGAATATTGGACAATGGGCGRAAGCCTGATCCAGCCATGCCGCGTGTGTGAAGAAGGCCCTAGGGTTGTAAAGCACTTTCAGTAGGGAGGAAGGCCTTAAAGTTAATACCTTTGAGGATTGACGTTACCTACAG…	CCCMTGGTGTGACGGGCGGTGTGTACMAGGCCCGGGAACGTATTCMCCGTGACATTCTGATTCMCGATTACYAGCGATTCCSACTTCMTGGAGTCSAGTTGCAGACTCCAATCCGGACTACSATTGGTTTTTTCGGATTARCTCCMCCTCGCGGCTTAGCGACCGTCTGTACCAACCATTGTAGCACGTGTGTAGCCCAGGACGTAAGGGCCATGATGACTTGACGTCSTCCCCMCCTTCCTCCGGTTTGTCMCCGGCAGTCTCCCYAGAGTTCTCAGCATTACCTGCTAGCAACTAAGGAMAAGGGTTGCGCTCGTTACGGGACTTAACCCAACATCTCACGACACGAGCTGACGACAGCCATGCAGCACCTGTCACTCGGTTCCCGAAGGCACATCC…	Microbulbifer	Microbulbifer	Microbulbifer
22ZK-SA-003	Smenospongia aurea	TRUE			TRUE		TAGTGGCAGACGGGTGAGTAACGCGTGGGAAGCTACCYTGTGGTAGGGAACMACMGTTGGAAACSACYGCYAATACCCYATGAGCCCYATGGGGGAAAGATTTATCSCCMTGAGATGTGCCCSCSTTAGATTAGCTAGTTGGTAAGGTAATGGCTTACCMAGGCGACSATCTATAGCTGGTCYGAGAGGATGATCAGCCMCACTGGGACTGAGACMCGGCCCAGACTCCTACGGGAGGCAGCAGTGGGGAATATTGGACAATGGGGGCMACCCTGATCCMGCCMTGCCSCGTGAGTGATGACSGCCTTAGGGTTGTAAAGCTCTTTCAGCAGTGAAGATAATGACATTAACTGCAGAAGAAGCCCCGGCTAACTTCGTGCCAGCAGCCGCGGTAATACG…	TGTGACGGGCGGTGTGTACAAGGCCCSGGAACGTATTCMCCSCGTCATGCTGTTACSCSATTACYARCGATTCCMACTTCMTGCTCYCSAGTTGCAGAGAACAATCCSAACTGAGACGGCTTTTGGAGATTAGCTTCCCCTCSCGAGGTCGCTGCCCMCTGTCACCGCCATTGTAGCACGTGTGTAGCCCAGCCCGTAAGGGCCATGAGGACTTGACGTCMTCCCCACCTTCCTCCGGCTTATCACCGGCAGTCCCCCTAGAGTGCCCAACTAAATGCTGGCAACTAARGGCGAGGGTTGCGCTCGTTGCGGGACTTAACCCAACATCTCACGACACSAGCTGACGAMRGCCATGCAGCACCTGTCCTGACGTCCCCSAAGGGAACMAACCGTCTCCGG…	Pseudovibrio	Pseudovibrio	Pseudovibrio
22ZK-SA-004	Smenospongia aurea	TRUE			TRUE		GGGACMACMTTCSGAAACSGATGCYAATACCGCATACSCCCTACSGGGGAAAGCAGGGGATCTTCSGACCTTGCGCYATTGGATATGCCCSCGTCSGATTAGCTAGTTGGTGAGGTAATGGCTCACCMAGGCAACSATCCGTARCTGGTCTGAGAGGATGATCAGCCACACTGGGACTGAGACACGGCCCAGACTCCTACSGGAGGCAGCAGTGGGGAATATTGGACAATGGGCGRAAGCCTGATCCAGCCMTGCCGCGTGTGTGAARAAGGCCCTAGGGTTGTAAAGCACTTTCAGTAGGGAGGAARGCCTTAAAGTTAATACCTTTGAGGATTGACGTTACCTACAGAARAARCACCGGCTAACTCCGTGCCMSCAGCCGCGGTAATACGGAGGGTG…	GTGTGACGGGCGGTGTGTACMAGGCCCGGGAACGTATTCMCCGTGACATTCTGATTCACGATTACYAGCGATTCCGACTTCMTGGAGTCSAGTTGCAGACTCCAATCCGGACTACSATTGGTTTTTTCGGATTAGCTCCACCTCSCGGCTTAACGACCGTCTGTACCAACCATTGTAGCAMGTGTGTAGCCCAGGACGTAAGGGCCATGATGAMTTGACGTCGTCCCCMCCTTCCTCCSGTTTGTCACCGGSAGTCTCCCTARAGTTCTCARCATTACCTGSTARCAACTAARGAMAAGGGTTGCGCTCGTTACGGGACTTAACCCAACATCTCACGACACGAGCTGACGACAGCCATGCARCACCTGTCACTCGGTTCCCGAAAGCACATCCGCATCT…	Microbulbifer	Microbulbifer	Microbulbifer
22ZK-SA-005	Smenospongia aurea	TRUE			TRUE		CGGAACGGATCCTTCGGGATTAGTGGCAGACGGGTGAGTAACGCGTGGGAAGCTACCTTGTGGTAGGGAACAACMGTTGGAAACSACYGCYAATACCCYATGAGCCCTATGGGGGAAAGATTTATCGCCMTGAGATGTGCCCGCGTTAGATTAGCTAGTTGGTAAGGTAATGGCTTACCAAGGCGACGATCTATAGCTGGTCTGAGAGGATGATCAGCCACACTGGGACTGAGACACGGCCCAGACTCCTACGGGAGGCAGCAGTGGGGAATATTGGACAATGGGGGCAACCCTGATCCAGCCMTGCCGCGTGAGTGATGACGGCCTTAGGGTTGTAAAGCTCTTTCAGCAGTGAAGATAATGACATTAACTGCAGAAGAAGCCCCGGCTAACTTCGTG…	CTCCCATGGTGTGACSGGCGGTGTGTACMAGGCCCGGGAACSTATTCACCGCSTCMTGCTGTTACGCSATTACYAGCGATTCCMACTTCATGCTCTCGAGTTGCAGAGAACAATCCGAACTGAGACGGCTTTTGGAGATTAGCTTCCCCTCSCGAGGTCGCTGCCCACTGTCACCGCCMTTGTAGCACGTGTGTAGCCCAGCCCGTAAGGGCCATGAGGACTTGACGTCATCCCCACCTTCCTCCGGCTTATCACCGGCAGTCCCCCTAGAGTGCCCAACTAAATGCTGGCAACTAAGGGCGAGGGTTGCGCTCGTTGCGGGACTTAACCCAACATCTCACGACACGAGCTGACGACAGCCATGCAGCACCTGTCCTGACGTCCCCGAAGGGAACCAAC…	Pseudovibrio	Pseudovibrio	Pseudovibrio
22ZK-SA-006	Smenospongia aurea	TRUE			TRUE		GAGTAGAGCGGCGGACGGGTGAGTAACSCSTGGGAAATTGCCCMGTAGTGGGGGACAACMTTCSGAAACGGATGCYAATACCGCATACGCCCYACSGGGGAAAGCMGGGGATCTTCSGACCYTGCGCYATTGGATATGCCCSCGTCGGATTAGCTTGTTGGTGAGGTAATGGCTCMCCMAGGCRACGATCCGTAGCTGGTCTGAGAGGATGATCAGCCMCACTGGGACTGAGACACGGCCCAGACTCCTACGGGAGGCAGCAGTGGGGAATATTGGACAATGGGCGCMAGCCTGATCCAGCCMTGCCSCGTGTGTGAAGAAGGCCCYAGGGTTGTAAAGCACTTTYAGTAGGGAGGAAGGCCTTAAAGCTAATATCTTTGAGGATTGACGTTACCTACM…	GTGTGACGGGCGGTGTGTACMAGGCCCGGGAACGTATTCMCCSTGACMTTCTGATTCMCGATTACYAGCGATTCCSACTTCMTGGAGTCSAGTTGCAGACTCCMATCCGGACTACGATTGGTTTTTTCGGATTAGCTCCMCCTCGCGGCTTAGCGACCGTCTGTACCAACCATTGTAGCACGTGTGTAGCCCAGGACGTAAGGGCCATGATGACTTGACGTCSTCCCCACCTTCCTCCGGTTTGTCACCGGCAGTCTCCCTAGAGTTCTCAGCATTACCTGCTAGCAACTAAGGACAAGGGTTGCGCTCGTTACGGGACTTAACCCAACATCTCACGACACGAGCTGACGACAGCCATGCAGCACCTGTCACTCGGTTCCCGAAGGCACATCCGCATCT…	Microbulbifer	Microbulbifer	Microbulbifer
22ZK-SA-007	Smenospongia aurea	TRUE			TRUE		GGGATTAGTGGCAGACGGGTGAGTAACGCGTGGGAAGCTACCYTGTGGTAGGGAACMACMGTTGGAAACSACYGCYAATACCCYATGAGCCCYATGGGGGAAAGATTTATCSCCMTGAGATGTGCCCSCGTTAGATTAGCTAGTTGGTAAGGTAATGGCTTACCMAGGCGACSATCTATAGCTGGTCYGAGAGGATGATCAGCCACMCTGGGACTGAGACACGGCCCAGACTCCTACGGGAGGCAGCAGTGGGGAATATTGGACAATGGGGGCAACCCTGATCCMGCCATGCCGCGTGAGTGATGACGGCCTTAGGGTTGTAAAGCTCTTTCAGCMGTGAAGATAATGACATTAACTGCAGAAGAAGCCCCGGCTAACTTCGTGCCAGCAGCCGCGGTA…	GCCTTCGGGTAAAACCAACTCCCATGGTGTGACGGGCGGTGTGTACAAGGCCCGGGAACGTATTCACCSCGTCMTGCTGTTACGCSATTACYAGCGATTCCMACTTCMTGCTCTCGAGTTGCAGAGAACAATCCGAACTGAGACGGCTTTTGGAGATTAGCTTCCCCTCGCGAGGTCSCTGCCCACTGTCACCGCCATTGTAGCACGTGTGTAGCCCAGCCCGTAAGGGCCATGAGGACTTGACGTCATCCCCACCTTCCTCCGGCTTATCACCGGCAGTCCCCCTAGAGTGCCCAACTAAATGCTGGCAACTAAGGGCGAGGGTTGCGCTCGTTGCGGGACTTAACCCAACATCTCACGACACGAGCTGACGACAGCCATGCAGCACCTGTCCTGACG…	Pseudovibrio	Pseudovibrio	Pseudovibrio
22ZK-SA-008	Smenospongia aurea	TRUE			TRUE		TAGTGGCAGACGGGTGAGTAACGCSTGGGAAGCYACCYTGTGGTAGGGAACMACMGTTGGAAACSACYGCYAATACCCYATGAGCCCYATGGGGGAAAGATTTATCSCCMTGAGATGTGCCCSCSTTAGATTAGCTAGTTGGTAAGGTAATGGCTTACCMAGGCSACSATCTATAGCTGGTCTGAGAGGATGATCAGCCACACTGGGACTGAGACACGGCCCAGACTCCTACGGGAGGCAGCAGTGGGGAATATTGGACAATGGGGGCAACCCTGATCCAGCCATGCCGCGTGAGTGATGACGGCCTTAGGGTTGTAAAGCTCTTTCAGCAGTGAAGATAATGACATTAACTGCAGAAGAAGCCCCGGCTAACTTCGTGCCAGCAGCCGCGGTAATACG…	CGCCTTCGGGTAAAACCAACTCCCATGGTGTGACGGGCGGTGTGTACAAGGCCCGGGAACGTATTCACCGCGTCATGCTGTTACSCGATTACTAGCGATTCCAACTTCATGCTCTCGAGTTGCAGAGAACAATCCGAACTGAGACGGCTTTTGGAGATTAGCTTCCCCTCSCGAGGTCGCTGCCCACTGTCACCGCCATTGTAGCACGTGTGTAGCCCAGCCCGTAAGGGCCATGAGGACTTGACGTCATCCCCACCTTCCTCCGGCTTATCACCGGCAGTCCCCCTAGAGTGCCCAACTAAATGCTGGCAACTAAGGGCGAGGGTTGCGCTCGTTGCGGGACTTAACCCAACATCTCACGACACGAGCTGACGACAGCCATGCAGCACCTGTCCTGAC…	Pseudovibrio	Pseudovibrio	Pseudovibrio
22JM-SA-001	Smenospongia aurea			TRUE	TRUE		GAGCTTGCTCTTTGGGTGGCGAGTGGCGGACGGGTGAGTAATGTCTGGGAAACTGCCCSATGGAGGGGGATAACTACYGGAAACSGTAGCTAATACCSCMTAACGTCSCMAGACCAAAGTGGGGGACCTTCSGGCCYCMCACCMTCGGATGTGCCCMGATGGGATTAGCTAGTAGGTGGGGTAACGGCTCACCTAGGCGACGATCCCTAGCTGGTCTGAGAGGATGACCMGCCMCACTGGAACTGAGACACGGTCCAGACTCCTACGGGAGGCAGCAGTGGGGAATATTGCACAATGGGCGCMAGCCTGATGCAGCCMTGCCGCGTGTATGAAGAAGGCCTTCGGGTTGTAAAGTACTTTCAGCGGGGAGGAAGGCGAYGYGGTTAATAACCGSGTCGA…	GAAGGTTAAGCTACCTACTTCTTTTGCAACCCACTCCCATGGTGTGACGGGCGGTGTGTACAAGGCCCGGGAACGTATTCACCGTGGCATTCTGATCCACGATTACYAGCGATTCCGACTTCMCGGAGTCSAGTTGCAGACTCCGATCCGGACTACGACGCACTTTATGAGGTCCGCTTGCTCTCGCGAGGTCGCTTCTCTTTGTATGCGCCATTGTAGCACGTGTGTAGCCCTACTCGTAAGGGCCATGATGACTTGACGTCATCCCCACCTTCCTCCGGTTTATCACCGGCAGTCTCCTTTGAGTTCCCGACCGAATCGCTGGCAACAAAGGATAAGGGTTGCGCTCGTTGCGGGACTTAACCCAACATTTCACAACACGAGCTGACGACAGCCATG…	Pantoea	Pantoea	Pantoea
22JM-SA-002	Smenospongia aurea			TRUE	TRUE		AAGTCGAGCGCGAACGTTCCTTCSGGAAYAAGTAGAGCGGCGGACGGGTGAGTAACGCGTGGGAAATTGCCCMGTAGTGGGGGACAACMTTCSGAAACGGATGCYAATACCGCATACGCCCYACGGGGGAAAGCAGGGGATCTTCSGACCYTGCGCTATTGGATATGCCCSCSTCSGATTAGCTAGTTGGTGAGGTAATGGCTCMCCMAGGCAACGATCCSTAGCTGGTCTGAGAGGATGATCAGCCMCACTGGGACTGAGACMCGGCCCAGACTCCTACGGGAGGCAGCAGTGGGGAATATTGGACAATGGGCGCAAGCCTGATCCMGCCATGCCGCGTGTGTGAAGAAGGCCCTAGGGTTGTAAAGCACTTTCAGTAGGGAGGAAGGCCTTAAAGTT…	CTGGAGCAACCCACTCCCATGGTGTGACGGGCGGTGTGTACAAGGCCCGGGAACGTATTCMCCGTGACATTCTGATTCMCGATTACYAGCGATTCCSACTTCMTGGAGTCSAGTTGCAGACTCCAATCCGGACTACGATTGGTTTTTTCGGATTAGCTCCACCTCGCGGCTTAGCGACCGTCTGTACCAACCATTGTAGCACGTGTGTAGCCCAGGACGTAAGGGCCATGATGACTTGACGTCGTCCCCACCTTCCTCCGGTTTGTCACCGGCAGTCTCCCTAGAGTTCTCAGCATTACCTGCTAGCAACTAAGGACAAGGGTTGCGCTCGTTACGGGACTTAACCCAACATCTCACGACACGAGCTGACGACAGCCATGCAGCACCTGTCACTCGGTT…	Microbulbifer	Microbulbifer	Microbulbifer
22JM-SA-003	Smenospongia aurea			TRUE	TRUE		CGAGCGCGAAAGTTCTTCSGAACSAGTAGAGCGGCSGACGGGTGAGTAACGCSTGGGAAATTGCCCAGTAGTGGGGGACAACMTTCSGAAACGGATGCTAATACCSCATACSCCCYACGGGGGAAAGCAGGGGATCYTCSGACCTTGCGCTATTGGATATGCCCGCSTCSGATTARCTAGTTGGTGAGGTAATGGCTCMCCMAGGCMACGATCCSTAGCTGGTCTGARAGGATGATCAGCCMCMCTGGGACTGARACACGGCCCAGACTCCTACGGGAGGCAGCAGTGGGGAATATTGGACAATGGGCGGAARCCTGATCCAGCCMTGCCGCGTGTGTGAAGAARGCCCTAGGGTTGTAAAGCACTTTCAGTAGGGAGGAAGGSCTTAAAGTTAATACC…	CGGTGTGTACMAGGCCCGGGAACSTATTCMCCGTGACATTCYGATTCACGATTACYAGCGATTCCSACTTCMTGGAGTCSAGTTGCAGACTCCMATCCSGACTACSATTGGTTTTTTCGGATTAGCTCCMCCTCSCGGCTTAGCGACCGTCTGTACCAACCATTGTAGCACGTGTGTAGCCCAGGACGTAAGGGCCATGATGACTTGACGTCGTCCCCACCTTCCTCCGGTTTGTCMCCGGCAGTCTCCCTAGAGTTCTCAGCATTACCTGCTAGCAACTAAGGACAAGGGTTGCGCTCSTTACGGGACTTAACCCAACATCTCMCGACACGAGCTGACSACAGCCATGCMGCACCTGTCMCTCGGTTCCCGAAGGCACATCCGCATCTCTGCAGACTT…	Microbulbifer	Microbulbifer	Microbulbifer
22JM-SA-004	Smenospongia aurea			TRUE	TRUE		TGCAGTCGAGCGCGAAAGTTCTTCGGAACRAGTAGAGCGGCGGACGGGTGAGTAACGCGTGGGAAATTGCCCAGTAGTGGGGGACAACATTCGGAAACGGATGCTAATACCGCATACGCCCTACGGGGGAAAGCAGGGGATCTTCGGACCTTGCGCTATTGGATATGCCCGCGTCGGATTAGCTAGTTGGTGAGGTAATGGCTCACCAAGGCAACGATCCGTAGCTGGTCTGAGAGGATGATCAGCCACACTGGGACTGAGACACGGCCCAGACTCCTACGGGAGGCAGCAGTGGGGAATATTGGACAATGGGCGMAAGCCTGATCCAGCCATGCCGCGTGTGTGAAGAAGGCCCTAGGGTTGTAAAGCACTTTCAGTAGGGAGGAAGGCCTTAAAGTT…	noisy data	Microbulbifer	unassigned	unassigned
22JM-SA-006	Smenospongia aurea			TRUE	TRUE		GAGCGCGAAAGTTCTTCSGAAYGAGTAGAGCGGCSGACGGGTGAGTAACSCSTGGGAAATTGCCCMGTAGTGGGGGACMACATTCSGAAACSGATGCYAATACCGCATACSCCCYACSGGGGAAAGCMGGGGATCYTCGGACCTTGTGCTATTGGATATGCCCSCSTCSGATTAGCTRGTTGGTGAGGTAATGGCTCACCAAGGSAACGATCCGTAGCTGGTCTGAGAGGATGATCAGCCMCACTGGGACTGARACACGGCCCAGACTCCTACSGGAGGCAGCAGTGGGGAATATTGGACAATGGGCGCAAGCCTGATCCAGCCATGCCSCGTGTGTGAARAARGCTCTAGGGTTGTAAAGCACTTTCMGTAGGGAGGAAGGCCTTAAAGTTAATACCT…	GTGTGACGGGCGGTGTGTACAAGGCCCGGGAACGTATTCACCGTGACATTCTGATTCACGATTACTAGCGATTCCSACTTCMTGGAGTCGAGTTGCAGACTCCAATCCGGACTACGATTGGTTTTTTCGGATTAGCTCCMCCTCGCGGCTTAGCGACCGTCTGTACCAACCATTGTAGCACGTGTGTAGCCCAGGACGTAAGGGCCATGATGACTTGACGTCGTCCCCACCTTCCTCCGGTTTGTCACCGGCAGTCTCCCTAGAGTTCCCACCATTACGTGCTGGCAACTAAGGACAAGGGTTGCGCTCGTTACGGGACTTAACCCAACATCTCACGACACGAGCTGACGACAGCCATGCAGCACCTGTCACTCGGTTCCCGAAGGCACATCCGCATCT…	Microbulbifer	Microbulbifer	Microbulbifer
22JM-SA-007	Smenospongia aurea			TRUE	TRUE		AAGTCGAGCGCGAAGTTCTTCSGAACGAGTAGAGCGGCGGACGGGTGAGTAACSCSTGGGAAATTGCCCMGTAGTGGGGGACMACMTTCSGAAACGGATGCYAATACCGCMTACSCCCYACGGGGGAAAGCAGGGGATCYTCSGACCYTGCGCYATTGGATATGCCCSCGTCSGATTAGCTAGTTGGTGAGGTAATGGCTCMCCMAGGCAACGATCCGTAGCTGGTCYGAGAGGATGATCAGCCMCACTGGGACTGAGACACGGCCCAGACTCCTACGGGAGGCAGCAGTGGGGAATATTGGACAATGGGCGGAAGCCTGATCCMGCCMTGCCGCGTGTGTGAAGAAGGCCCTAGGGTTGTAAAGCACTTTCMGTAGGGAGGAAGGCCTTAAAGTTAAT…	TCTGGARCAACCCACTCCCATGGTGTGACGGGCGGTGTGTACAAGGCCCGGGAACSTATTCMCCGTGACATTCTGATTCACGATTACYAGCGATTCCSACYTCMTGGAGTCSAGTTGCAGACTCCAATCCGGACTACSATTGGTTTTTTCGGATTAGCTCCACCTCGCGGCTTAGCGACCGTCTGTACCAACCATTGTAGCACGTGTGTAGCCCAGGACGTAAGGGCCATGATGACTTGACGTCGTCCCCACCTTCCTCCGGTTTGTCACCGGCAGTCTCCCTAGAGTTCTCAGCATTACCTGCTAGCAACTAAGGACAAGGGTTGCGCTCGTTACGGGACTTAACCCAACATCTCACGACACGAGCTGACGACAGCCATGCAGCACCTGTCACTCGGT…	Microbulbifer	Microbulbifer	Microbulbifer
22JM-SA-008	Smenospongia aurea			TRUE	TRUE		GGAACAAGTAGAGCGGCGGACGGGTGAGTAACGCGTGGGAAATTGCCCAGTAGTGGGGGACAACMTTCSGAAACGGATGCTAATACCGCATACGCCCTACGGGGGAAAGCAGGGGATCTTCGGACCTTGCGCTATTGGATATGCCCGCGTCGGATTAGCTAGTTGGTGAGGTAATGGCTCMCCAAGGCAACGATCCGTAGCTGGTCTGAGAGGATGATCAGCCACACTGGGACTGAGACACGGCCCAGACTCCTACGGGAGGCAGCAGTGGGGAATATTGGACAATGGGCGCAAGCCTGATCCAGCCATGCCSCGTGTGTGAAGAAGGCCCTAGGGTTGTAAAGCMCTTTCMGTAGGGAGGAAGGCCTTAAAGTTAATACCTTTGAGGATTGACGTTAC…	AGCCACTTCTGGAGCAACCCACTCCCATGGTGTGACGGGCGGTGTGTACAAGGCCCGGGAACGTATTCACCGTGACATTCTGATTCACGATTACTAGCGATTCCGACTTCATGGAGTCGAGTTGCAGACTCCAATCCGGACTACGATTGGTTTTTTCGGATTAGCTCCACCTCGCGGCTTAGCGACCGTCTGTACCAACCATTGTAGCACGTGTGTAGCCCAGGACGTAAGGGCCATGATGACTTGACGTCGTCCCCACCTTCCTCCGGTTTGTCACCGGCAGTCTCCCTAGAGTTCTCAGCATTACCTGCTAGCAACTAAGGACAAGGGTTGCGCTCGTTACGGGACTTAACCCAACATCTCACGACACGAGCTGACGACAGCCATGCAGCACCTGTC…	Microbulbifer	Microbulbifer	Microbulbifer
22AN-SA-001	Smenospongia aurea			TRUE	TRUE		TGCAGTCGAGCGCGAAGTTCTTCGGAAYGAGTAGAGCGGCGGACGGGTGAGTAACGCGTGGGAAATTGCCCAGTAGTGGGGGACAACATTCGGAAACGGATGCTAATACCGCATACGCCCTACGGGGGAAAGCAGGGGATCTTCGGACCTTGTGCTATTGGATATGCCCGCGTCGGATTAGCTAGTTGGTGAGGTAATGGCTCACCAAGGCAACGATCCGTAGCTGGTCTGAGAGGATGATCAGCCACACTGGGACTGAGACACGGCCCAGACTCCTACGGGAGGCAGCAGTGGGGAATATTGGACAATGGGCGCAAGCCTGATCCAGCCATGCCGCGTGTGTGAAGAAGGCTCTAGGGTTGTAAAGCACTTTCAGTAGGGAGGAAGGCCTTAAAGTTA…	TGACGTCCCCGAGGTTAGACTAGCCACTTCTGGAGCAACCCACTCCCATGGTGTGACGGGCGGTGTGTACAAGGCCCGGGAACGTATTCACCGTGACATTCTGATTCACGATTACTAGCGATTCCGACTTCATGGAGTCGAGTTGCAGACTCCAATCCGGACTACGATTGGTTTTTTCGGATTAGCTCCACCTCGCGGCTTAGCGACCGTCTGTACCAACCATTGTAGCACGTGTGTAGCCCAGGACGTAAGGGCCATGATGACTTGACGTCGTCCCCACCTTCCTCCGGTTTGTCACCGGCAGTCTCCCTAGAGTTCCCACCATTACGTGCTGGCAACTAAGGACAAGGGTTGCGCTCGTTACGGGACTTAACCCAACATCTCACGACACGAGCTGAC…	Microbulbifer	Microbulbifer	Microbulbifer
22AN-SA-002	Smenospongia aurea			TRUE	TRUE		TGCAGTCGAGCGCGAACGTTCCTTCGGGAACAAGTAGAGCGGCGGACGGGTGAGTAACGCGTGGGAAATTGCCCAGTAGTGGGGGACAACATTCGGAAACGGATGCTAATACCGCATACGCCCTACGGGGGAAAGCAGGGGATCTTCGGACCTTGYGCTATTGGATATGCCCGCGTCGGATTAGCTAGTTGGTGAGGTAATGGCTCACCAAGGCAACGATCCGTAGCTGGTCTGAGAGGATGATCAGCCACACTGGGACTGAGACACGGCCCAGACTCCTACGGGAGGCAGCAGTGGGGAATATTGGACAATGGGCGCAAGCCTGATCCAGCCATGCCGCGTGTGTGAAGAAGGCCCTAGGGTTGTAAAGCACTTTCAGTAGGGAGGAAGGCCTTAAAG…	TCGTGGTGACGTCCTCCGAAGGTTAGACTAGCCACTTCTGGAGCAACCCACTCCCATGGTGTGACGGGCGGTGTGTACAAGGCCCGGGAACGTATTCACCGTGACATTCTGATTCACGATTACTAGCGATTCCGACTTCATGGAGTCGAGTTGCAGACTCCAATCCGGACTACGATTGGTTTTTTCGGATTAGCTCCACCTCGCGGCTTAGCGACCGTCTGTACCAACCATTGTAGCACGTGTGTAGCCCAGGACGTAAGGGCCATGATGACTTGACGTCGTCCCCACCTTCCTCCGGTTTGTCACCGGCAGTCTCCCTAGAGTTCTCAGCATTACCTGCTAGCAACTAAGGACAAGGGTTGCGCTCGTTACGGGACTTAACCCAACATCTCACGACAC…	Microbulbifer	Microbulbifer	Microbulbifer
22AN-SA-003	Smenospongia aurea			TRUE	TRUE		TGCAAGTCGAGCGCGAAAGTTCTTCGGAACGAGTAGAGCGGCGGACGGGTGAGTAACGCGTGGGAAATTGCCCAGTAGTGGGGGACAACATTCGGAAACGGATGCTAATACCGCATACGCCCTACGGGGGAAAGCAGGGGATCTTCGGACCTTGCGCTATTGGATATGCCCGCGTCGGATTAGCTAGTTGGTGAGGTAATGGCTCACCAAGGCAACGATCCGTAGCTGGTCTGAGAGGATGATCAGCCACACTGGGACTGAGACACGGCCCAGACTCCTACGGGAGGCAGCAGTGGGGAATATTGGACAATGGGCGGAAGCCTGATCCAGCCATGCCGCGTGTGTGAAGAAGGCCCTAGGGTTGTAAAGCACTTTCAGTAGGGAGGAAGGCCTTAAAGT…	TGGTGACGTCCCCGAAGGTTAGACTAGCCACTTCTGGAGCAACCCACTCCCATGGTGTGACGGGCGGTGTGTACAAGGCCCGGGAACGTATTCACCGTGACATTCTGATTCACGATTACTAGCGATTCCGACTTCATGGAGTCGAGTTGCAGACTCCAATCCGGACTACGATTGGTTTTTTCGGATTAGCTCCACCTCGCGGCTTAGCGACCGTCTGTACCAACCATTGTAGCACGTGTGTAGCCCAGGACGTAAGGGCCATGATGACTTGACGTCGTCCCCACCTTCCTCCGGTTTGTCACCGGCAGTCTCCCTAGAGTTCTCAGCATTACCTGCTAGCAACTAAGGACAAGGGTTGCGCTCGTTACGGGACTTAACCCAACATCTCACGACACGAGC…	Microbulbifer	Microbulbifer	Microbulbifer
22AN-SA-004	Smenospongia aurea			TRUE	TRUE		TGCAGTCGAGCGCGAACGTTCCTTCGGGAACAAGTAGAGCGGCGGACGGGTGAGTAACGCGTGGGAAATTGCCCAGTAGTGGGGGACAACATTCGGAAACGGATGCTAATACCGCATACGCCCTACGGGGGAAAGCAGGGGATCTTCGGACCTTGYGCTATTGGATATGCCCGCGTCGGATTAGCTAGTTGGTGAGGTAATGGCTCACCAAGGCAACGATCCGTAGCTGGTCTGAGAGGATGATCAGCCACACTGGGACTGAGACACGGCCCAGACTCCTACGGGAGGCAGCAGTGGGGAATATTGGACAATGGGCGCAAGCCTGATCCAGCCATGCCGCGTGTGTGAAGAAGGCCCTAGGGTTGTAAAGCACTTTCAGTAGGGAGGAAGGCCTTAAAG…	TCGTGGTGACGTCCTCCGAGGTTAGACTAGCCACTTCTGGAGCAACCCACTCCCATGGTGTGACGGGCGGTGTGTACAAGGCCCGGGAACGTATTCACCGTGACATTCTGATTCACGATTACTAGCGATTCCGACTTCATGGAGTCGAGTTGCAGACTCCAATCCGGACTACGATTGGTTTTTTCGGATTAGCTCCACCTCGCGGCTTAGCGACCGTCTGTACCAACCATTGTAGCACGTGTGTAGCCCAGGACGTAAGGGCCATGATGACTTGACGTCGTCCCCACCTTCCTCCGGTTTGTCACCGGCAGTCTCCCTAGAGTTCTCAGCATTACCTGCTAGCAACTAAGGACAAGGGTTGCGCTCGTTACGGGACTTAACCCAACATCTCACGACACG…	Microbulbifer	Microbulbifer	Microbulbifer
22AN-SA-005	Smenospongia aurea			TRUE	TRUE		GTAGAGCGGCGGACGGGTGAGTAACGCGTGGGAAATTGCCCAGTAGTGGGGGACAACATTCGGAAACGGATGCTAATACCGCATACGCCCTACGGGGGAAAGCAGGGGATCTTCGGACCTTGCGCTATTGGATATGCCCGCGTCGGATTAGCTAGTTGGTGAGGTAATGGCTCACCAAGGCAACGATCCGTAGCTGGTCTGAGAGGATGATCAGCCACACTGGGACTGAGACACGGCCCAGACTCCTACGGGAGGCAGCAGTGGGGAATATTGGACAATGGGCGGAAGCCTGATCCAGCCATGCCGCGTGTGTGAAGAAGGCCCTAGGGTTGTAAAGCACTTTCAGTAGGGAGGAAGGCCTTAAAGTTAATACCTTTGAGGATTGACGTTACCTACAGA…	TGGTGACGTCCCCCGAGGTTAGACTAGCCACTTCTGGAGCAACCCACTCCCATGGTGTGACGGGCGGTGTGTACAAGGCCCGGGAACGTATTCACCGTGACATTCTGATTCACGATTACTAGCGATTCCGACTTCATGGAGTCGAGTTGCAGACTCCAATCCGGACTACGATTGGTTTTTTCGGATTAGCTCCACCTCGCGGCTTAGCGACCGTCTGTACCAACCATTGTAGCACGTGTGTAGCCCAGGACGTAAGGGCCATGATGACTTGACGTCGTCCCCACCTTCCTCCGGTTTGTCACCGGCAGTCTCCCTAGAGTTCTCAGCATTACCTGCTAGCAACTAAGGACAAGGGTTGCGCTCGTTACGGGACTTAACCCAACATCTCACGACACGAGC…	Microbulbifer	Microbulbifer	Microbulbifer
22TR-SA-001	Smenospongia aurea		TRUE		TRUE		TGCAGTCGAGCGCGAAAGTTCTTCGGAACRAGTAGAGCGGCGGACGGGTGAGTAACGCGTGGGAAATTGCCCAGTAGTGGGGGACAACATTCGGAAACGGATGCTAATACCGCATACGCCCTACGGGGGAAAGCAGGGGATCTTCGGACCTTGCGCTATTGGATATGCCCGCGTCGGATTAGCTAGTTGGTGAGGTAATGGCTCACCAAGGCAACGATCCGTAGCTGGTCTGAGAGGATGATCAGCCACACTGGGACTGAGACACGGCCCAGACTCCTACGGGAGGCAGCAGTGGGGAATATTGGACAATGGGCGMAAGCCTGATCCAGCCATGCCGCGTGTGTGAAGAAGGCCCTAGGGTTGTAAAGCACTTTCAGTAGGGAGGAAGGCCTTAAAGTT…	GGTTAGACTAGCCACTTCTGGAGCAACCCACTCCCATGGTGTGACGGGCGGTGTGTACAAGGCCCGGGAACGTATTCACCGTGACATTCTGATTCACGATTACTAGCGATTCCGACTTCATGGAGTCGAGTTGCAGACTCCAATCCGGACTACGATTGGTTTTTTCGGATTAGCTCCACCTCGCGGCTTAGCRACCGTCTGTACCAACCATTGTAGCACGTGTGTAGCCCAGGACGTAAGGGCCATGATGACTTGACGTCGTCCCCACCTTCCTCCGGTTTGTCACCGGCAGTCTCCCTAGAGTTCTCAGCATTACCTGCTAGCAACTAAGGACAAGGGTTGCGCTCGTTACGGGACTTAACCCAACATCTCACGACACGAGCTGACGACAGCCATGCA…	Microbulbifer	Microbulbifer	Microbulbifer
22TR-SA-002	Smenospongia aurea		TRUE		TRUE		GCAGTCGAGCGCGAAAGTTCTTCGGAACRAGTAGAGCGGCGGACGGGTGAGTAACGCGTGGGAAATTGCCCAGTAGTGGGGGACAACATTCGGAAACGGATGCTAATACCGCATACGCCCTACGGGGGAAAGCAGGGGATCTTCGGACCTTGCGCTATTGGATATGCCCGCGTCGGATTAGCTAGTTGGTGAGGTAATGGCTCACCAAGGCAACGATCCGTAGCTGGTCTGAGAGGATGATCAGCCACACTGGGACTGAGACACGGCCCAGACTCCTACGGGAGGCAGCAGTGGGGAATATTGGACAATGGGCGGAAGCCTGATCCAGCCATGCCGCGTGTGTGAAGAAGGCCCTAGGGTTGTAAAGCACTTTCAGTAGGGAGGAAGGCCTTAAAGTTA…	GAAGGTTAGACTAGCCACTTCTGGAGCAACCCACTCCCATGGTGTGACGGGCGGTGTGTACAAGGCCCGGGAACGTATTCACCGTGACATTCTGATTCACGATTACTAGCGATTCCGACTTCATGGAGTCGAGTTGCAGACTCCAATCCGGACTACGATTGGTTTTTTCGGATTAGCTCCACCTCGCGGCTTAGCGACCGTCTGTACCAACCATTGTAGCACGTGTGTAGCCCAGGACGTAAGGGCCATGATGACTTGACGTCGTCCCCACCTTCCTCCGGTTTGTCACCGGCAGTCTCCCTAGAGTTCTCAGCATTACCTGCTAGCAACTAAGGACAAGGGTTGCGCTCGTTACGGGACTTAACCCAACATCTCACGACACGAGCTGACGACAGCCAT…	Microbulbifer	Microbulbifer	Microbulbifer
22TR-SA-004	Smenospongia aurea		TRUE		TRUE		GCAGTCGAGCGCGAAAGTTCTTCGGAATGAGTAGAGCGGCGGACGGGTGAGTAACGCGTGGGAAATTGCCCAGTAGTGGGGGACAACATTCGGAAACGGATGCTAATACCGCATACGCCCTACGGGGGAAAGCAGGGGATCTTCGGACCTTGCGCTATTGGATATGCCCGCGTCGGATTAGCTTGTTGGTGAGGTAAWGGCTCACCAAGGCGACGATCCGTAGCTGGTCTGAGAGGATGATCAGCCACACTGGGACTGAGACACGGCCCAGACTCCTACGGGAGGCAGCAGTGGGGAATATTGGACAATGGGCGCAAGCCTGATCCAGCCATGCCGCGTGTGTGAAGAAGGCCCTAGGGTTGTAAAGCACTTTCAGTAGGGAGGAAGGCCTTAAAGCTA…	GTTAGACTAGCCACTTCTGGAGCAACCCACTCCCATGGTGTGACGGGCGGTGTGTACAAGGCCCGGGAACGTATTCACCGTGACATTCTGATTCACGATTACTAGCGATTCCGACTTCATGGAGTCGAGTTGCAGACTCCAATCCGGACTACGATTGGTTTTTTCGGATTAGCTCCACCTCGCGGCTTAGCGACCGTCTGTACCAACCATTGTAGCACGTGTGTAGCCCAGGACGTAAGGGCCATGATGACTTGACGTCGTCCCCACCTTCCTCCGGTTTGTCACCGGCAGTCTCCCTAGAGTTCTCAGCATTACCTGCTAGCAACTAAGGACAAGGGTTGCGCTCGTTACGGGACTTAACCCAACATCTCACGACACGAGCTGACGACAGCCATGCAG…	Microbulbifer	Microbulbifer	Microbulbifer
22TR-SA-005	Smenospongia aurea		TRUE		TRUE		GTCGAGCGCGAACGTTCCTTCGGGAACAAGTAGAGCGGCGGACGGGTGAGTAACGCGTGGGAAATTGCCCAGTAGTGGGGGACAACATTCGGAAACGGATGCTAATACCGCATACGCCCTACGGGGGAAAGCAGGGGATCTTCGGACCTTGCGCTATTGGATATGCCCGCGTCGGATTAGCTAGTTGGTGAGGTAATGGCTCACCAAGGCAACGATCCGTAGCTGGTCTGAGAGGATGATCAGCCACACTGGGACTGAGACACGGCCCAGACTCCTACGGGAGGCAGCAGTGGGGAATATTGGACAATGGGCGCAAGCCTGATCCAGCCATGCCGCGTGTGTGAAGAAGGCCCTAGGGTTGTAAAGCACTTTCAGTAGGGAGGAAGGCCTTAAAGTTAA…	GTCCTCCGAGGTTAGACTAGCCACTTCTGGAGCAACCCACTCCCATGGTGTGACGGGCGGTGTGTACAAGGCCCGGGAACGTATTCACCGTGACATTCTGATTCACGATTACTAGCGATTCCGACTTCATGGAGTCGAGTTGCAGACTCCAATCCGGACTACGATTGGTTTTTTCGGATTAGCTCCACCTCGCGGCTTAGCGACCGTCTGTACCAACCATTGTAGCACGTGTGTAGCCCAGGACGTAAGGGCCATGATGACTTGACGTCGTCCCCACCTTCCTCCGGTTTGTCACCGGCAGTCTCCCTAGAGTTCTCAGCATTACCTGCTAGCAACTAAGGACAAGGGTTGCGCTCGTTACGGGACTTAACCCAACATCTCACGACACGAGCTGACGAC…	Microbulbifer	Microbulbifer	Microbulbifer
22TR-SA-006	Smenospongia aurea		TRUE			TRUE	TGCAAGTCGAGCGCGAAAGTTCTTCGGAACGAGTAGAGCGGCGGACGGGTGAGTAACGCGTGGGAAATTGCCCAGTAGTGGGGGACAACATTCGGAAACGGATGCTAATACCGCATACGCCCTACGGGGGAAAGCAGGGGATCTTCGGACCTTGCGCTATTGGATATGCCCGCGTCGGATTAGCTAGTTGGTGAGGTAATGGCTCACCAAGGCAACGATCCGTAGCTGGTCTGAGAGGATGATCAGCCACACTGGGACTGAGACACGGCCCAGACTCCTACGGGAGGCAGCAGTGGGGAATATTGGACAATGGGCGGAAGCCTGATCCAGCCATGCCGCGTGTGTGAAGAAGGCCCTAGGGTTGTAAAGCACTTTCAGTAGGGAGGAAGGCCTTAAAGT…	GGTCCCCGAGGTTAGACTAGCCACTTCTGGAGCAACCCACTCCCATGGTGTGACGGGCGGTGTGTACAAGGCCCGGGAACGTATTCACCGTGACATTCTGATTCACGATTACTAGCGATTCCGACTTCATGGAGTCGAGTTGCAGACTCCAATCCGGACTACGATTGGTTTTTTCGGATTAGCTCCACCTCGCGGCTTAGCGACCGTCTGTACCAACCATTGTAGCACGTGTGTAGCCCAGGACGTAAGGGCCATGATGACTTGACGTCGTCCCCACCTTCCTCCGGTTTGTCACCGGCAGTCTCCCTAGAGTTCTCAGCATTACCTGCTAGCAACTAAGGACAAGGGTTGCGCTCGTTACGGGACTTAACCCAACATCTCACGACACGAGCTGACGAC…	Microbulbifer	Microbulbifer	Microbulbifer
22TR-SA-007	Smenospongia aurea		TRUE		TRUE		GCAGTCGAGCGCGAAGTTCTTCGGRRCGAGTAGAGCGGCGGACGGGTGAGTAACGCGTGGGAAATTGCCCAGTAGTGGGGGACAACATTCGGAAACGGATGCTAATACCGCATACGCCCTAYGGGGGAAAGCAGGGGATCTTCGGACCTTGCGCTATTGGATATGCCCGCGTCGGATTAGCTAGTTGGTGAGGTAATGGCTCACCAAGGCAACGATCCGTAGCTGGTCTGAGAGGATGATCAGCCACACTGGGACTGAGACACGGCCCAGACTCCTACGGGAGGCAGCAGTGGGGAATATTGGACAATGGGCGGAAGCCTGATCCAGCCATGCCGCGTGTGTGAAGAAGGCCCTAGGGTTGTAAAGCACTTTCAGTAGGGAGGAAGGCCTTAAAGTTAA…	GAGGTTAGACTAGCCACTTCTGGAGCAACCCACTCCCATGGTGTGACGGGCGGTGTGTACAAGGCCCGGGAACGTATTCACCGTGACATTCTGATTCACGATTACTAGCGATTCCGACTTCATGGAGTCGAGTTGCAGACTCCAATCCGGACTACGATTGGTTTTTTCGGATTAGCTCCACCTCGCGGCTTAGCGACCGTCTGTACCAACCATTGTAGCACGTGTGTAGCCCAGGACGTAAGGGCCATGATGACTTGACGTCGTCCCCACCTTCCTCCGGTTTGTCACCGGCAGTCTCCCTAGAGTTCTCAGCATTACCTGCTAGCAACTAAGGACAAGGGTTGCGCTCGTTACGGGACTTAACCCAACATCTCACGACACGAGCTGACGACAGCCATG…	Microbulbifer	Microbulbifer	Microbulbifer
22TR-SA-008	Smenospongia aurea		TRUE			TRUE	TGCAGTCGAGCGCGAAAGTTCTTCGGAACAAGTAGAGCGGCGGACGGGTGAGTAACGCGTGGGAAATTGCCCAGTAGTGGGGGACAACATTCGGAAACGGATGCTAATACCGCATACGCCCTAYGGGGGAAAGCAGGGGATCTTCGGACCTTGCGCTATTGGATATGCCCGCGTCGGATTAGCTAGTTGGTGAGGTAATGGCTCACCAAGGCAACGATCCGTAGCTGGTCTGAGAGGATGATCAGCCACACTGGGACTGAGACACGGCCCAGACTCCTACGGGAGGCAGCAGTGGGGAATATTGGACAATGGGCGGAAGCCTGATCCAGCCATGCCGCGTGTGTGAAGAAGGCCCTAGGGTTGTAAAGCACTTTCAGTAGGGAGGAAGGCCTTAAAGTT…	AGGTTAGACTAGCCACTTCTGGAGCAACCCACTCCCATGGTGTGACGGGCGGTGTGTACAAGGCCCGGGAACGTATTCACCGTGACATTCTGATTCACGATTACTAGCGATTCCGACTTCATGGAGTCGAGTTGCAGACTCCAATCCGGACTACGATTGGTTTTTTCGGATTAGCTCCACCTCGCGGCTTAGCGACCGTCTGTACCAACCATTGTAGCACGTGTGTAGCCCAGGACGTAAGGGCCATGATGACTTGACGTCGTCCCCACCTTCCTCCGGTTTGTCACCGGCAGTCTCCCTAGAGTTCTCAGCATTACCTGCTAGCAACTAAGGACAAGGGTTGCGCTCGTTACGGGACTTAACCCAACATCTCACGACACGAGCTGACGACAGCCATGC…	Microbulbifer	Microbulbifer	Microbulbifer
22SS-SA-001	Smenospongia aurea		TRUE		TRUE		TATACATGCAGTCGAGCGAACTTCTTAAAAGCTTGCTTTTAAGAAGTTAGCGGCGGACGGGTGAGTAACACGTGGGCAACCTACCTGTAAGACTGGGATAACTTCGGGAAACCGGAGCTAATACCGGGTAATACTTAACCTCACATGAGGTTAAGTTGAAAGATGGTTTCGGCTATCACTTACAGATGGGCCCGCGGCGCATTAGCTAGTTGGTGAGGTAATGGCTCACCAAGGCGACGATGCGTAGCCGACCTGAGAGGGTGATCGGCCACACTGGGACTGAGACACGGCCCAGACTCCTACGGGAGGCAGCAGTAGGGAATCTTCCGCAATGGACGAAAGTCTGACGGAGCAACGCCGCGTGAACGATGAAGGCCTTCGGGTCGTAAAGTTCTGTTG…	CGGCTGGCTCTTACGGTTACCCCACCGACTTCGGGTGTTACAAACTCTCGTGGTGTGACGGGCGGTGTGTACAAGGCCCGGGAACGTATTCACCGCGGCATGCTGATCCGCGATTACTAGCGATTCCAGCTTCATGTAGGCGAGTTGCAGCCTACAATCCGAACTGAGAATGGTTTTATGGGATTGGCTAAACCTCGCGGTCTTGCAGCCCTTTGTACCATCCATTGTAGCACGTGTGTAGCCCAGGTCATAAGGGGCATGATGATTTGACGTCATCCCCACCTTCCTCCGGTTTGTCACCGGCAGTCACCTTAGAGTGCCCAACTTAATGCTGGCAACTAAGATCAAGGGTTGCGCTCGTTGCGGGACTTAACCCAACATCTCACGACACGAGCTGAC…	Metabacillus	Metabacillus	Metabacillus
22SS-SA-002	Smenospongia aurea		TRUE		TRUE		TACACATGCAGTCGAGCGCGAAAGTTCTTCGGARYGAGTAGAGCGGCGGACGGGTGAGTAACGCGTGGGAAATTGCCCAGTAGTGGGGGACAACATTCGGAAACGGATGCTAATACCGCATACGCCCTACGGGGGAAAGCAGGGGATCTTCGGACCTTGCGCTATTGGATATGCCCGCGTCGGATTAGCTTGTTGGTGAGGTAAWGGCTCACCAAGGCGACGATCCGTAGCTGGTCTGAGAGGATGATCAGCCACACTGGGACTGAGACACGGCCCAGACTCCTACGGGAGGCAGCAGTGGGGAATATTGGACAATGGGCGCAAGCCTGATCCAGCCATGCCGCGTGTGTGAAGAAGGCCCTAGGGTTGTAAAGCACTTTCAGTAGGGAGGAAGGCCTT…	TGACGTCCCCCGAAGGTTAGACTAGCCACTTCTGGAGCAACCCACTCCCATGGTGTGACGGGCGGTGTGTACAAGGCCCGGGAACGTATTCACCGTGACATTCTGATTCACGATTACTAGCGATTCCGACTTCATGGAGTCGAGTTGCAGACTCCAATCCGGACTACGATTGGTTTTTTCGGATTAGCTCCACCTCGCGGCTTAGCGACCGTCTGTACCAACCATTGTAGCACGTGTGTAGCCCAGGACGTAAGGGCCATGATGACTTGACGTCGTCCCCACCTTCCTCCGGTTTGTCACCGGCAGTCTCCCTAGAGTTCTCAGCATTACCTGCTAGCAACTAAGGACAAGGGTTGCGCTCGTTACGGGACTTAACCCAACATCTCACGACACGAGCTG…	Microbulbifer	Microbulbifer	Microbulbifer
22SS-SA-003	Smenospongia aurea		TRUE		TRUE		ACACATGCAAGTCGAGCGCGAACGTTCCTTCGGGRACAAGTAGAGCGGCGGACGGGTGAGTAACGCGTGGGAAATTGCCCAGTAGTGGGGGACAACATTCGGAAACGGATGCTAATACCGCATACGCCCTACGGGGGAAAGCAGGGGATCTTCGGACCTTGCGCTATTGGATATGCCCGCGTCGGATTAGCTAGTTGGTGAGGTAATGGCTCACCAAGGCAACGATCCGTAGCTGGTCTGAGAGGATGATCAGCCACACTGGGACTGAGACACGGCCCAGACTCCTACGGGAGGCAGCAGTGGGGAATATTGGACAATGGGCGCAAGCCTGATCCAGCCATGCCGCGTGTGTGAAGAAGGCCCTAGGGTTGTAAAGCACTTTCAGTAGGGAGGAAGGCC…	TGACGTCCTCCGAAGGTTAGACTAGCCACTTCTGGAGCAACCCACTCCCATGGTGTGACGGGCGGTGTGTACAAGGCCCGGGAACGTATTCACCGTGACATTCTGATTCACGATTACTAGCGATTCCGACTTCATGGAGTCGAGTTGCAGACTCCAATCCGGACTACGATTGGTTTTTTCGGATTAGCTCCACCTCGCGGCTTAGCGACCGTCTGTACCAACCATTGTAGCACGTGTGTAGCCCAGGACGTAAGGGCCATGATGACTTGACGTCGTCCCCACCTTCCTCCGGTTTGTCACCGGCAGTCTCCCTAGAGTTCTCAGCATTACCTGCTAGCAACTAAGGACAAGGGTTGCGCTCGTTACGGGACTTAACCCAACATCTCACGACACGAGCTG…	Microbulbifer	Microbulbifer	Microbulbifer
22SS-SA-004	Smenospongia aurea		TRUE			TRUE	CACATGCAGTCGACGGATCCTTCGGGATTAGTGGCAGACGGGTGAGTAACGCGTGGGAAGCTACCTTGTGGTAGGGAACAACAGTTGGAAACGACTGCTAATACCCTATGAGCCCTATGGGGGAAAGATTTATCGCCATGAGATGTGCCCGCGTTAGATTAGCTAGTTGGTAAGGTAATGGCTTACCAAGGCGACGATCTATAGCTGGTCTGAGAGGATGATCAGCCACACTGGGACTGAGACACGGCCCAGACTCCTACGGGAGGCAGCAGTGGGGAATATTGGACAATGGGGGCAACCCTGATCCAGCCATGCCGCGTGAGTGATGACGGCCTTAGGGTTGTAAAGCTCTTTCAGCAGTGAAGATAATGACATTAACTGCAGAAGAAGCCCCGGCTA…	GTCGCCTGCCTCCTTGCGGTTAGCACAGCGCCTTCGGGTAAAACCAACTCCCATGGTGTGACGGGCGGTGTGTACAAGGCCCGGGAACGTATTCACCGCGTCATGCTGTTACGCGATTACTAGCGATTCCAACTTCATGCTCTCGAGTTGCAGAGAACAATCCGAACTGAGACGGCTTTTGGAGATTAGCTTCCCCTCGCGAGGTCGCTGCCCACTGTCACCGCCATTGTAGCACGTGTGTAGCCCAGCCCGTAAGGGCCATGAGGACTTGACGTCATCCCCACCTTCCTCCGGCTTATCACCGGCAGTCCCCCTAGAGTGCCCAACTAAATGCTGGCAACTAAGGGCGAGGGTTGCGCTCGTTGCGGGACTTAACCCAACATCTCACGACACGAGCTG…	Pseudovibrio	Pseudovibrio	Pseudovibrio
22SS-SA-005	Smenospongia aurea		TRUE			TRUE	TACACATGCAGTCGAGCGCGAAAGTTCTTCGGAACGAGTAGAGCGGCGGACGGGTGAGTAACGCGTGGGAAATTGCCCAGTAGTGGGGGACAACATTCGGAAACGGATGCTAATACCGCATACGCCCTACGGGGGAAAGCAGGGGATCTTCGGACCTTGCGCTATTGGATATGCCCGCGTCGGATTAGCTAGTTGGTGAGGTAATGGCTCACCAAGGCAACGATCCGTAGCTGGTCTGAGAGGATGATCAGCCACACTGGGACTGAGACACGGCCCAGACTCCTACGGGAGGCAGCAGTGGGGAATATTGGACAATGGGCGGAAGCCTGATCCAGCCATGCCGCGTGTGTGAAGAAGGCCCTAGGGTTGTAAAGCACTTTCAGTAGGGAGGAAGGCCTT…	GTCCCCCGAAGTTAGACTAGCCACTTCTGGAGCAACCCACTCCCATGGTGTGACGGGCGGTGTGTACAAGGCCCGGGAACGTATTCACCGTGACATTCTGATTCACGATTACTAGCGATTCCGACTTCATGGAGTCGAGTTGCAGACTCCAATCCGGACTACGATTGGTTTTTTCGGATTAGCTCCACCTCGCGGCTTAGCGACCGTCTGTACCAACCATTGTAGCACGTGTGTAGCCCAGGACGTAAGGGCCATGATGACTTGACGTCGTCCCCACCTTCCTCCGGTTTGTCACCGGCAGTCTCCCTAGAGTTCTCAGCATTACCTGCTAGCAACTAAGGACAAGGGTTGCGCTCGTTACGGGACTTAACCCAACATCTCACGACACGAGCTGACGAC…	Microbulbifer	Microbulbifer	Microbulbifer
22SS-SA-006	Smenospongia aurea		TRUE		TRUE		TGCAGTCGAACGGTAAGGCTCTTCGGAGTACACGAGTGGCGAACGGGTGAGTAACACGTGAGCAACCTACCCTTGACACTGGAATAAGCGCTCGAAAGGGCGTCTAATACCGGATATTACTTCTTCAGACATCTGATGAAGTGGAAAGCTCCGGCGGTCAAGGATGGGCTCGCGGCCTATCAGCTAGTTGGTGAGGTAACGGCTCACCAAGGCTTCGACGGGTAGCCGGCCTGAGAGGGCGACCGGCCACACTGGGACTGAGATACGGCCCAGACTCCTACGGGAGGCAGCAGTGGGGAATATTGCACAATGGGCGCAAGCCTGATGCAGCAACGCCGCGTGCGGGATGACGGCCTTCGGGTTGTAAACCGCTTTCAGCACCGACGAAGCGAAAGTGAC…	CTCCTCCAAAGGTTGGGCCACCGGCTTCGGGTGTTGCCGACTTTCATGACTTGACGGGCGGTGTGTACAAGGCCCGGGAACGTATTCACCGCAGCGTTGCTGATCTGCGATTACTAGCGACTCCGACTTCATGGGGTCGAGTTGCAGACCCCAATCCGAACTGAGACTGGCTTTTTGGGATTCGCTAAACCTTGCGGTTTCGCAGCCCTTTGTACCAGCCATTGTAGCATGCGTGAAGCCCTGGACATAAGGGGCATGATGACTTGACCTCATCCCCACCTTCCTCCGAGTTGACCCCGGCAGTCTCCTATGAGTCCCCGGCATTATCCGCTGGCAACATAGGACGAGGGTTGCGCTCGTTGCGGGACTTAACCCAACATCTCACGACACGAGCTGACG…	Enemella	Enemella	Enemella
22SS-SA-007	Smenospongia aurea		TRUE		TRUE		ACATGCAGTCGAGCGCGAAAGTTCTTCGGAACGAGTAGAGCGGCGGACGGGTGAGTAACGCGTGGGAAATTGCCCAGTAGTGGGGGACAACATTCGGAAACGGATGCTAATACCGCATACGCCCTACGGGGGAAAGCAGGGGATCTTCGGACCTTGCGCTATTGGATATGCCCGCGTCGGATTAGCTAGTTGGTGAGGTAATGGCTCACCAAGGCAACGATCCGTAGCTGGTCTGAGAGGATGATCAGCCACACTGGGACTGAGACACGGCCCAGACTCCTACGGGAGGCAGCAGTGGGGAATATTGGACAATGGGCGCAAGCCTGATCCAGCCATGCCGCGTGTGTGAAGAAGGCCTTAGGGTTGTAAAGCACTTTCAGCAGGGAGGAAGGCCTTAAA…	TGACGTCCCCGACGTTAGACTAGCCACTTCTGGAGCAACCCACTCCCATGGTGTGACGGGCGGTGTGTACAAGGCCCGGGAACGTATTCACCGTGACATTCTGATTCACGATTACTAGCGATTCCGACTTCATGGAGTCGAGTTGCAGACTCCAATCCGGACTACGATTGGTTTTTTCGGATTAGCTCCACCTCGCGGCTTAGCGACCGTCTGTACCAACCATTGTAGCACGTGTGTAGCCCAGGACGTAAGGGCCATGATGACTTGACGTCGTCCCCACCTTCCTCCGGTTTGTCACCGGCAGTCTCCCTAGAGTTCTCAGCATTACCTGCTAGCAACTAAGGACAAGGGTTGCGCTCGTTACGGGACTTAACCCAACATCTCACGACACGAGCTGAC…	Microbulbifer	Microbulbifer	Microbulbifer
22SS-SA-008	Smenospongia aurea		TRUE		TRUE		ACATGCAGTCGAGCGCGAAGTTCTTCGGARCRAGTAGAGCGGCGGACGGGTGAGTAACGCGTGGGAAATTGCCCAGTAGTGGGGGACAACATTCGGAAACGGATGCTAATACCGCATACGCCCTACGGGGGAAAGCAGGGGATCTTCGGACCTTGCGCTATTGGATATGCCCGCGTCGGATTAGCTAGTTGGTGAGGTAATGGCTCACCAAGGCAACGATCCGTAGCTGGTCTGAGAGGATGATCAGCCACACTGGGACTGAGACACGGCCCAGACTCCTACGGGAGGCAGCAGTGGGGAATATTGGACAATGGGCGRAAGCCTGATCCAGCCATGCCGCGTGTGTGAAGAAGGCCCTAGGGTTGTAAAGCACTTTCAGTAGGGAGGAAGGCCTTAAAG…	GATGACGTCCTCCGAAGGTTAGACTAGCCACTTCTGGAGCAACCCACTCCCATGGTGTGACGGGCGGTGTGTACAAGGCCCGGGAACGTATTCACCGTGACATTCTGATTCACGATTACTAGCGATTCCGACTTCATGGAGTCGAGTTGCAGACTCCAATCCGGACTACGATTGGTTTTTTCGGATTAGCTCCACCTCGCGGCTTAGCGACCGTCTGTACCAACCATTGTAGCACGTGTGTAGCCCAGGACGTAAGGGCCATGATGACTTGACGTCGTCCCCACCTTCCTCCGGTTTGTCACCGGCAGTCTCCCTAGAGTTCTCAGCATTACCTGCTAGCAACTAAGGACAAGGGTTGCGCTCGTTACGGGACTTAACCCAACATCTCACGACACGAGC…	Microbulbifer	Microbulbifer	Microbulbifer
22VA-AC-001	Aiolochroia crassa			TRUE		TRUE	CAAGTCGAGCGCGCCCTTCGGGGTGAGCGGCGGACGGGTTAGTAACGCGTGGGAATATGCCCAAAGGTACGGAATAGCCTCTGGAAACGGAGAGTAATACCGTATGTGCCCTTCGGGGGAAAGATTTATCGCCTTTGGATTAGCCCGCGTTAGATTAGGTAGTTGGTGGGGTAATGGCCTACCAAGCCTACGATCTATAGCTGGTTTTAGAGGATGATCAGCAACACTGGGACTGAGACACGGCCCAGACTCCTACGGGAGGCAGCAGTGGGGAATCTTGGACAATGGGGGCAACCCTGATCCAGCCATGCCGCGTGAGTGATGAAGGCCTTAGGGTCGTAAAGCTCTTTCGCCTGTGAAGATAATGACGGTAGCAGGTAAAGAAACCCCGGCTAACTC…	TTAGCGCACGGCCGTCGGGTAGAACCAACTCCCATGGTGTGACGGGCGGTGTGTACAAGGCCCGGGAACGTATTCACCGCGTCATGCTGTTACGCGATTACTAGCGATTCCGACTTCATGGGGTCGAGTTGCAGACCCCAATCCGAACTGAGACAGTTTTTTGGGATTAACCCATTGTCACTGCCATTGTAGCACGTGTGTAGCCCAACCCGTAAGGGCCATGAGGACTTGACGTCATCCACACCTTCCTCCCGCTTATCACGGGCAGTTTCCCTAGAGTGCCCAGCCGAACTGCTGGCAACTAAGGATGTGGGTTGCGCTCGTTGCCGGACTTAACCGAACATCTCACGACACGAGCTGACGACAGCCATGCAGCACCTGTCACTAGGTCACCGAAGT…	Ruegeria	Ruegeria	Ruegeria
22VA-AC-002	Aiolochroia crassa			TRUE		TRUE	GCAAGTCGAACGGATCCTTCGGGATTAGTGGCAGACGGGTGAGTAACGCGTGSGAAGCTACCTTGTGGTAGGGAACAACAGTTGGAAACGACTGCTAATACCCTATGAGCCCTATGGGGGAAAGATTTATCGCCATGAGATGTGCCCGCGTTAGATTAGCTAGTTGGTAAGGTAATGGCTTACCAAGGCGACGATCTATAGCTGGTCTGAGAGGATGATCAGCCACACTGGGACTGAGACACGGCCCAGACTCCTACGGGAGGCAGCAGTGGGGAATATTGGACAATGGGGGCAACCCTGATCCAGCCATGCCGCGTGAGTGATGACGGCCTTAGGGTTGTAAAGCTCTTTCAGCAGTGAAGATAATGACATTAACTGCAGAAGAAGCCCCGGCTAACT…	GGTTAGCACAGCGCCTTCGGGTAAAACCAACTCCCATGGTGTGACGGGCGGTGTGTACAAGGCCCGGGAACGTATTCACCGCGTCATGCTGTTACGCGATTACTAGCGATTCCAACTTCATGCTCTCGAGTTGCAGAGAACAATCCGAACTGAGACGGCTTTTGGAGATTAGCTTCCCCTCGCGAGGTCGCTGCCCACTGTCACCGCCATTGTAGCACGTGTGTAGCCCAGCCCGTAAGGGCCATGAGGACTTGACGTCATCCCCACCTTCCTCCGGCTTATCACCGGCAGTCCCCCTAGAGTGCCCAACTAAATGCTGGCAACTAAGGGCGAGGGTTGCGCTCGTTGCGGGACTTAACCCAACATCTCACGACACGAGCTGACGACAGCCATGCA	Pseudovibrio	Pseudovibrio	Pseudovibrio
22VA-AC-003	Aiolochroia crassa			TRUE		TRUE	CAGTCGAGCGCGCCCTTCGGGGTGAGCGGCGGACGGGTTAGTAACGCSYGGGAATATGCCCAAAGGTACGGAATAGCCTCTGGAAACGGAGAGTAATACCGTATGTGCCCTTCGGGGGAAAGATTTATCGCCTTTGGATTAGCCCGCGTTAGATTAGGTAGTTGGTGGGGTAATGGCCTACCAAGCCTACGATCTATAGCTGGTTTTAGAGGATGATCAGCAACACTGGGACTGAGACACGGCCCAGACTCCTACGGGAGGCAGCAGTGGGGAATCTTGGACAATGGGGGCAACCCTGATCCAGCCATGCCGCGTGAGTGATGAAGGCCTTAGGGTCGTAAAGCTCTTTCGCCTGTGAAGATAATGACGGTAGCAGGTAAAGAAACCCCGGCTAACTCC…	TTAGCGCACGGCCGTCGGGTAGAACCAACTCCCATGGTGTGACGGGCGGTGTGTACAAGGCCCGGGAACGTATTCACCGCGTCATGCTGTTACGCGATTACTAGCGATTCCGACTTCATGGGGTCGAGTTGCAGACCCCAATCCGAACTGAGACAGTTTTTTGGGATTAACCCATTGTCACTGCCATTGTAGCACGTGTGTAGCCCAACCCGTAAGGGCCATGAGGACTTGACGTCATCCACACCTTCCTCCCGCTTATCACGGGCAGTTTCCCTAGAGTGCCCAGCCGAACTGCTGGCAACTAAGGATGTGGGTTGCGCTCGTTGCCGGACTTAACCGAACATCTCACGACACGAGCTGACGACAGCCATGCAGCACCTGTCACTAGGTCACCGAAGT…	Ruegeria	Ruegeria	Ruegeria
22VA-AC-004	Aiolochroia crassa			TRUE		TRUE	CAGTCGAGCGCGAAGTTCTTCGGRAYGAGTAGAGCGGCGGACGGGTGASTAACGCGTGGGAAATTGCCCAGTAGTGGGGGACAACATTCGGAAACGGATGCTAATACCGCATACGCCCTACGGGGGAAAGCAGGGGATCTTCGGACCTTGCGCTATTGGATATGCCCGCGTCGGATTAGCTAGTTGGTGAGGTAATGGCTCACCAAGGCAACGATCCGTAGCTGGTCTGAGAGGATGATCAGCCACACTGGGACTGAGACACGGCCCAGACTCCTACGGGAGGCAGCAGTGGGGAATATTGGACAATGGGCGCAAGCCTGATCCAGCCATGCCGCGTGTGTGAAGAAGGCCTTAGGGTTGTAAAGCACTTTCAGCAGGGAGGAAGGCCTTAAAGTTAAT…	GGTTAGACTAGCCACTTCTGGAGCAACCCACTCCCATGGTGTGACGGGCGGTGTGTACAAGGCCCGGGAACGTATTCACCGTGACATTCTGATTCACGATTACTAGCGATTCCGACTTCATGGAGTCGAGTTGCAGACTCCAATCCGGACTACGATTGGTTTTTTCGGATTAGCTCCACCTCGCGGCTTAGCGACCGTCTGTACCAACCATTGTAGCACGTGTGTAGCCCAGGACGTAAGGGCCATGATGACTTGACGTCGTCCCCACCTTCCTCCGGTTTGTCACCGGCAGTCTCCCTAGAGTTCTCAGCATTACCTGCTAGCAACTAAGGACAAGGGTTGCGCTCGTTACGGGACTTAACCCAACATCTCACGACACGAGCTGACGACAGCCATGCA…	Microbulbifer	Microbulbifer	Microbulbifer
22VA-AC-005	Aiolochroia crassa			TRUE		TRUE	GCAGTCGAGCGCGCCCTTCGGGGTGAGCGGCGGACGGGTTAGTAACGCGTGGGAATATGCCCAAAGGTACGGAATAGCCTCTGGAAACGGAGAGTAATACCGTATGTGCCCTTCGGGGGAAAGATTTATCGCCTTTGGATTAGCCCGCGTTAGATTAGGTAGTTGGTGGGGTAATGGCCTACCAAGCCTACGATCTATAGCTGGTTTTAGAGGATGATCAGCAACACTGGGACTGAGACACGGCCCAGACTCCTACGGGAGGCAGCAGTGGGGAATCTTGGACAATGGGGGCAACCCTGATCCAGCCATGCCGCGTGAGTGATGAAGGCCTTAGGGTCGTAAAGCTCTTTCGCCTGTGAAGATAATGACGGTAGCAGGTAAAGAAACCCCGGCTAACTC…	GTTAGCGCACGGCCGTCGGGTAGAACCAACTCCCATGGTGTGACGGGCGGTGTGTACAAGGCCCGGGAACGTATTCACCGCGTCATGCTGTTACGCGATTACTAGCGATTCCGACTTCATGGGGTCGAGTTGCAGACCCCAATCCGAACTGAGACAGTTTTTTGGGATTAACCCATTGTCACTGCCATTGTAGCACGTGTGTAGCCCAACCCGTAAGGGCCATGAGGACTTGACGTCATCCACACCTTCCTCCCGCTTATCACGGGCAGTTTCCCTAGAGTGCCCAGCCGAACTGCTGGCAACTAAGGATGTGGGTTGCGCTCGTTGCCGGACTTAACCGAACATCTCACGACACGAGCTGACGACAGCCATGCAGCACCTGTCACTAGGTCACCGAAG…	Ruegeria	Ruegeria	Ruegeria
22VA-AC-006	Aiolochroia crassa			TRUE		TRUE	CATGCAGTCGAGCGCGCCCTTCGGGGTGAGCGGCGGACGGGTTAGTAACGCGTGSCYAATATGCCCAAAGGTACGGAATAGCCTCTGGAAACGGAGAGTAATACCGTATGTGCCCTTCGGGGGAAAGATTTATCGCCTTTGGATTAGCCCGCGTTAGATTAGGTAGTTGGTGGGGTAATGGCCTACCAAGCCTACGATCTATAGCTGGTTTTAGAGGATGATCAGCAACACTGGGACTGAGACACGGCCCAGACTCCTACGGGAGGCAGCAGTGGGGAATCTTGGACAATGGGGGCAACCCTGATCCAGCCATGCCGCGTGAGTGATGAAGGCCTTAGGGTCGTAAAGCTCTTTCGCCTGTGAAGATAATGACGGTAGCAGGTAAAGAAACCCCGGCTA…	TTAGCGCACGGCCGTCGGGTAGAACCAACTCCCATGGTGTGACGGGCGGTGTGTACAAGGCCCGGGAACGTATTCACCGCGTCATGCTGTTACGCGATTACTAGCGATTCCGACTTCATGGGGTCGAGTTGCAGACCCCAATCCGAACTGAGACAGTTTTTTGGGATTAACCCATTGTCACTGCCATTGTAGCACGTGTGTAGCCCAACCCGTAAGGGCCATGAGGACTTGACGTCATCCACACCTTCCTCCCGCTTATCACGGGCAGTTTCCCTAGAGTGCCCAGCCGAACTGCTGGCAACTAAGGATGTGGGTTGCGCTCGTTGCCGGACTTAACCGAACATCTCACGACACGAGCTGACGACAGCCATGCAGCACCTGTCACTAGGTCACCGAAGT…	Ruegeria	Ruegeria	Ruegeria
22VA-AC-007	Aiolochroia crassa			TRUE		TRUE	AATACCGTATGTGCCCTTCGGGGGAAAGATTTATCGCCTTTGGATTAGCCCGCGTTAGATTAGGTAGTTGGTGGGGTAATGGCCTACCAAGCCTACGATCTATAGCTGGTTTTAGAGGATGATCAGCAACACTGGGACTGAGACACGGCCCAGACTCCTACGGGAGGCAGCAGTGGGGAATCTTGGACAATGGGGGCAACCCTGATCCAGCCATGCCGCGTGAGTGATGAAGGCCTTAGGGTCGTAAAGCTCTTTCGCCTGTGAAGATAATGACGGTAGCAGGTAAAGAAACCCCGGCTAACTCCGTGCCAGCAGCCGCGGTAATACGGAGGGGGTTAGCGTTGTTCGGAATTACTGGGCGTAAAGCGCACGTAGGCGGATCGGAAAGTTGGGGGTGAA…	TGACGGGCGGTGTGTACAAGGCCCGGGAACGTATTCACCGCGTCATGCTGTTACGCGATTACTAGCGATTCCGACTTCATGGGGTCGAGTTGCAGACCCCAATCCGAACTGAGACAGTTTTTTGGGATTAACCCATTGTCACTGCCATTGTAGCACGTGTGTAGCCCAACCCGTAAGGGCCATGAGGACTTGACGTCATCCACACCTTCCTCCCGCTTATCACGGGCAGTTTCCCTAGAGTGCCCAGCCGAACTGCTGGCAACTAARGATGTGGGTTGCGCTCGTTGCCGGACTTAACCGAACATCTCACGAMACGAGCTGAMGACAGCCATGCAGCACCTGTCACTARGTCACCGAAGTGAAAGATCCATCTCTGGATCGGKCCTAGGATGTCAAGGG…	Ruegeria	Ruegeria	Ruegeria
22VA-AC-008	Aiolochroia crassa			TRUE		TRUE	TGCAGTCGAGCGCGCCCTTCGGGGTGAGCGGCGGACGGGTTAGTAACGCGTGGGAATATGCCCAAAGGTACGGAATAGCCTCTGGAAACGGAGAGTAATACCGTATGTGCCCTTCGGGGGAAAGATTTATCGCCTTTGGATTAGCCCGCGTTAGATTAGGTAGTTGGTGGGGTAATGGCCTACCAAGCCTACGATCTATAGCTGGTTTTAGAGGATGATCAGCAACACTGGGACTGAGACACGGCCCAGACTCCTACGGGAGGCAGCAGTGGGGAATCTTGGACAATGGGGGCAACCCTGATCCAGCCATGCCGCGTGAGTGATGAAGGCCTTAGGGTCGTAAAGCTCTTTCGCCTGTGAAGATAATGACGGTAGCAGGTAAAGAAACCCCGGCTAACT…	TTAGCGCACGGCCGTCGGGTAGAACCAACTCCCATGGTGTGACGGGCGGTGTGTACAAGGCCCGGGAACGTATTCACCGCGTCATGCTGTTACGCGATTACTAGCGATTCCGACTTCATGGGGTCGAGTTGCAGACCCCAATCCGAACTGAGACAGTTTTTTGGGATTAACCCATTGTCACTGCCATTGTAGCACGTGTGTAGCCCAACCCGTAAGGGCCATGAGGACTTGACGTCATCCACACCTTCCTCCCGCTTATCACGGGCAGTTTCCCTAGAGTGCCCAGCCGAACTGCTGGCAACTAAGGATGTGGGTTGCGCTCGTTGCCGGACTTAACCGAACATCTCACGACACGAGCTGACGACAGCCATGCAGCACCTGTCACTAGGTCACCGAAGT…	Ruegeria	Ruegeria	Ruegeria
22VA-AC-009	Aiolochroia crassa			TRUE		TRUE	TGCAAGTCGAGCGCGCCCTTCGGGGTGAGCGGCGGACGGGTTAGTAACGCGTGGGAATATGCCCAAAGGTACGGAATAGCCTCTGGAAACGGAGAGTAATACCGTATGTGCCCTTCGGGGGAAAGATTTATCGCCTTTGGATTAGCCCGCGTTAGATTAGGTAGTTGGTGGGGTAATGGCCTACCAAGCCTACGATCTATAGCTGGTTTTAGAGGATGATCAGCAACACTGGGACTGAGACACGGCCCAGACTCCTACGGGAGGCAGCAGTGGGGAATCTTGGACAATGGGGGCAACCCTGATCCAGCCATGCCGCGTGAGTGATGAAGGCCTTAGGGTCGTAAAGCTCTTTCGCCTGTGAAGATAATGACGGTAGCAGGTAAAGAAACCCCGGCTAAC…	CCATGGGTGTGACGGGCGGTGTGTACMAGGCCCGGGAACGTATTCACCGCGTCATGCTGTTACGCGATTACYAGCGATTCCSACTTCATGGGGTCGAGTTGCAGACCCCAATCCGAACTGAGACAGTTTTTTGGGATTAACCCATTGTCACTGCCATTGTAGCACGTGTGTAGCCCAACCCGTAAGGGCCATGAGGACTTGACGTCATCCACACCTTCCTCCCGCTTATCACGGGCAGTTTCCCTAGAGTGCCCAGCCGAACTGCTGGCAACTAAGGATGTGGGTTGCGCTCGTTGCCGGACTTAACCGAACATCTCACGACACGAGCTGACGACAGCCATGCAGCACCTGTCACTAGGTCACCGAAGTGAAAGATCCATCTCTGGATCGGTCCTAGGA…	Ruegeria	Ruegeria	Ruegeria
22VA-AC-010	Aiolochroia crassa			TRUE		TRUE	TGCAAGTCGAGCGCGCCCTTCGGGGTGAGCGGCGGACGGGTTAGTAACGCGTGGGAATATGCCCAAAGGTACGGAATAGCCTCTGGAAACGGAGAGTAATACCGTATGTGCCCTTCGGGGGAAAGATTTATCGCCTTTGGATTAGCCCGCGTTAGATTAGGTAGTTGGTGGGGTAATGGCCTACCAAGCCTACGATCTATAGCTGGTTTTAGAGGATGATCAGCAACACTGGGACTGAGACACGGCCCAGACTCCTACGGGAGGCAGCAGTGGGGAATCTTGGACAATGGGGGCAACCCTGATCCAGCCATGCCGCGTGAGTGATGAAGGCCTTAGGGTCGTAAAGCTCTTTCGCCTGTGAAGATAATGACGGTAGCAGGTAAAGAAACCCCGGCTAAC…	CCGGGAACGTATTCACCGCGTCATGCTGTTACGCSATTACYAGCGATTCCSACTTCMTGGGGTCGAGTTGCAGACCCCAATCCGAACTGAGACAGTTTTTTGGGATTAACCCATTGTCACTGCCATTGTAGCACGTGTGTAGCCCAACCCGTAAGGGCCATGAGGACTTGACGTCATCCACACCTTCCTCCCGCTTATCACGGGCAGTTTCCCTAGAGTGCCCAGCCGAACTGCTGGCAACTAAGGATGTGGGTTGCGCTCGTTGCCGGACTTAACCGAACATCTCACGACACGAGCTGACGACAGCCATGCAGCACCTGTCACTAGGTCACCGAAGTGAAAGATCCATCTCTGGATCGGTCCTAGGATGTCAAGGGTTGGTAAGGTTCTGCGCGTTGC…	Ruegeria	Ruegeria	Ruegeria
22JT-AC-001	Aiolochroia crassa	TRUE			TRUE		TACACATGCAGTCGACGGATCCTTCGGGATTAGTGGCAGACGGGTGAGTAACGCGTGGGAAGCTACCTTGTGGTAGGGAACAACAGTTGGAAACGACTGCTAATACCCTATGAGCCCTATGGGGGAAAGATTTATCGCCATGAGATGTGCCCGCGTTAGATTAGCTAGTTGGTAAGGTAATGGCTTACCAAGGCGACGATCTATAGCTGGTCTGAGAGGATGATCAGCCACACTGGGACTGAGACACGGCCCAGACTCCTACGGGAGGCAGCAGTGGGGAATATTGGACAATGGGGGCAACCCTGATCCAGCCATGCCGCGTGAGTGATGACGGCCTTAGGGTTGTAAAGCTCTTTCAGCAGTGAAGATAATGACATTAACTGCAGAAGAAGCCCCGGC…	TGGTCGCTGCCTCCTTGCGGTTAGCACAGCGCCTTCGGGTAAAACCAACTCCCATGGTGTGACGGGCGGTGTGTACAAGGCCCGGGAACGTATTCACCGCGTCATGCTGTTACGCGATTACTAGCGATTCCAACTTCATGCTCTCGAGTTGCAGAGAACAATCCGAACTGAGACGGCTTTTGGAGATTAGCTTCCCCTCGCGAGGTCGCTGCCCACTGTCACCGCCATTGTAGCACGTGTGTAGCCCAGCCCGTAAGGGCCATGAGGACTTGACGTCATCCCCACCTTCCTCCGGCTTATCACCGGCAGTCCCCCTAGAGTGCCCAACTAAATGCTGGCAACTAAGGGCGAGGGTTGCGCTCGTTGCGGGACTTAACCCAACATCTCACGACACGAGCT…	Pseudovibrio	Pseudovibrio	Pseudovibrio
22JT-AC-002	Aiolochroia crassa	TRUE			TRUE		GCAAGTCGAGCGCGCCCTTCGGGGTGAGCGGCGGACGGGTTAGTAACGCGTGGGAATATGCCCAAAGGTACGGAATAGCCTCTGGAAACGGAGAGTAATACCGTATGTGCCCTTCGGGGGAAAGATTTATCGCCTTTGGATTAGCCCGCGTTAGATTAGGTAGTTGGTGGGGTAATGGCCTACCAAGCCTACGATCTATAGCTGGTTTTAGAGGATGATCAGCAACACTGGGACTGAGACACGGCCCAGACTCCTACGGGAGGCAGCAGTGGGGAATCTTGGACAATGGGGGCAACCCTGATCCAGCCATGCCGCGTGAGTGATGAAGGCCTTAGGGTCGTAAAGCTCTTTCGCCTGTGAAGATAATGACGGTAGCAGGTAAAGAAACCCCGGCTAACT…	GGTCGCTGCCCCAAAGGTTAGCGCACGGCCGTCGGGTAGAACCAACTCCCATGGTGTGACGGGCGGTGTGTACAAGGCCCGGGAACGTATTCACCGCGTCATGCTGTTACGCGATTACTAGCGATTCCGACTTCATGGGGTCGAGTTGCAGACCCCAATCCGAACTGAGACAGTTTTTTGGGATTAACCCATTGTCACTGCCATTGTAGCACGTGTGTAGCCCAACCSGTAAGGGCCATGAGGACTTGACGTCATCCACACCTTCCTCCCGCTTATCACGGGCAGTTTCCCTAGAGTGCCCAGCCGAACTGCTGGCAACTAAGGATGTGGGTTGCGCTCGTTGCCGGACTTAACCGAACATCTCACGACACGAGCTGACGACAGCCATGCAGCACCTGT…	Ruegeria	Ruegeria	Ruegeria
22JT-AC-003	Aiolochroia crassa	TRUE			TRUE		TACACATGCAGTCGAACGGATCCTTCGGGATTAGTGGCAGACGGGTGAGTAACGCGTGGGAAGCTACCTTGTGGTAGGGAACAACAGTTGGAAACGACTGCTAATACCCTATGAGCCCTATGGGGGAAAGATTTATCGCCATGAGATGTGCCCGCGTTAGATTAGCTAGTTGGTAAGGTAATGGCTTACCAAGGCGACGATCTATAGCTGGTCTGAGAGGATGATCAGCCACACTGGGACTGAGACACGGCCCAGACTCCTACGGGAGGCAGCAGTGGGGAATATTGGACAATGGGGGCAACCCTGATCCAGCCATGCCGCGTGAGTGATGACGGCCTTAGGGTTGTAAAGCTCTTTCAGCAGTGAAGATAATGACATTAACTGCAGAAGAAGCCCCGG…	TGGTCGCTGCCTCCTTGCGGTTAGCACAGCGCCTTCGGGTAAAACCAACTCCCATGGTGTGACGGGCGGTGTGTACAAGGCCCGGGAACGTATTCACCGCGTCATGCTGTTACGCGATTACTAGCGATTCCAACTTCATGCTCTCGAGTTGCAGAGAACAATCCGAACTGAGACGGCTTTTGGAGATTAGCTTCCCCTCGCGAGGTCGCTGCCCACTGTCACCGCCATTGTAGCACGTGTGTAGCCCAGCCCGTAAGGGCCATGAGGACTTGACGTCATCCCCACCTTCCTCCGGCTTATCACCGGCAGTCCCCCTAGAGTGCCCAACTAAATGCTGGCAACTAAGGGCGAGGGTTGCGCTCGTTGCGGGACTTAACCCAACATCTCACGACACGAGCT…	Pseudovibrio	Pseudovibrio	Pseudovibrio
22JT-AC-004	Aiolochroia crassa	TRUE			TRUE		CACATGCAGTCGACGGATCCTTCGGGATTAGTGGCAGACGGGTGAGTAACGCGTGGGAAGCTACCTTGTGGTAGGGAACAACAGTTGGAAACGACTGCTAATACCCTATGAGCCCTATGGGGGAAAGATTTATCGCCATGAGATGTGCCCGCGTTAGATTAGCTAGTTGGTAAGGTAATGGCTTACCAAGGCGACGATCTATAGCTGGTCTGAGAGGATGATCAGCCACACTGGGACTGAGACACGGCCCAGACTCCTACGGGAGGCAGCAGTGGGGAATATTGGACAATGGGGGCAACCCTGATCCAGCCATGCCGCGTGAGTGATGACGGCCTTAGGGTTGTAAAGCTCTTTCAGCAGTGAAGATAATGACATTAACTGCAGAAGAAGCCCCGGCTA…	TGGTCGCTGCCTCCTTGCGGTTAGCACAGCGCCTTCGGGTAAAACCAACTCCCATGGTGTGACGGGCGGTGTGTACAAGGCCCGGGAACGTATTCACCGCGTCATGCTGTTACGCGATTACTAGCGATTCCAACTTCATGCTCTCGAGTTGCAGAGAACAATCCGAACTGAGACGGCTTTTGGAGATTAGCTTCCCCTCGCGAGGTCGCTGCCCACTGTCACCGCCATTGTAGCACGTGTGTAGCCCAGCCCGTAAGGGCCATGAGGACTTGACGTCATCCCCACCTTCCTCCGGCTTATCACCGGCAGTCCCCCTAGAGTGCCCAACTAAATGCTGGCAACTAAGGGCGAGGGTTGCGCTCGTTGCGGGACTTAACCCAACATCTCACGACACGAGCT…	Pseudovibrio	Pseudovibrio	Pseudovibrio
22JT-AC-005	Aiolochroia crassa	TRUE			TRUE		TACACATGCAGTCGAACGGATCCTTCGGGATTAGTGGCAGACGGGTGAGTAACGCGTGGGAAGCTACCTTGTGGTAGGGAACAACAGTTGGAAACGACTGCTAATACCCTATGAGCCCTATGGGGGAAAGATTTATCGCCATGAGATGTGCCCGCGTTAGATTAGCTAGTTGGTAAGGTAATGGCTTACCAAGGCGACGATCTATAGCTGGTCTGAGAGGATGATCAGCCACACTGGGACTGAGACACGGCCCAGACTCCTACGGGAGGCAGCAGTGGGGAATATTGGACAATGGGGGCAACCCTGATCCAGCCATGCCGCGTGAGTGATGACGGCCTTAGGGTTGTAAAGCTCTTTCAGCAGTGAAGATAATGACATTAACTGCAGAAGAAGCCCCGG…	TGGTCGCTGCCTCCTTGCGGTTAGCACAGCGCCTTCGGGTAAAACCAACTCCCATGGTGTGACGGGCGGTGTGTACAAGGCCCGGGAACGTATTCACCGCGTCATGCTGTTACGCGATTACTAGCGATTCCAACTTCATGCTCTCGAGTTGCAGAGAACAATCCGAACTGAGACGGCTTTTGGAGATTAGCTTCCCCTCGCGAGGTCGCTGCCCACTGTCACCGCCATTGTAGCACGTGTGTAGCCCAGCCCGTAAGGGCCATGAGGACTTGACGTCATCCCCACCTTCCTCCGGCTTATCACCGGCAGTCCCCCTAGAGTGCCCAACTAAATGCTGGCAACTAAGGGCGAGGGTTGCGCTCGTTGCGGGACTTAACCCAACATCTCACGACACGAGCT…	Pseudovibrio	Pseudovibrio	Pseudovibrio
22JT-AC-006	Aiolochroia crassa	TRUE			TRUE		GCAGTCGACGCTGAGCTTGGTGCTTGCACTGGGTGGATGAGTGGCGAACGGGTGAGTAATACRTGAGTAACCTGCCCTTGACTCTGGGATAAGCCTGGGAAACTGGGTCTAATACTGGATACGACATGTCACCGCATGGTGGTGTGTGGAAAGGGTTTTACTGGTTTTGGATGGGCTCACGGCCTATCAGCTTGTKGGTGGGGTAATGGCTCACCMAGGCGACGACKGGTAGCCGGMCTGAGAGGGTGACCGGCCACACTGGGACTGARACMCGGCCCARACTCCTACGGGAGGCARCAGTGGGGAATATTGCACAATGGGCGRAASCCTGATGCAGCGACRCCRCGKGAGGGATGACGGCCTTCGGGTTGTAAACCTCTTTCAGCACGGAAGAAGCGA…	GCTCCCCCACAAGGTTAGGCCACCGGCTTCGGGTGTTACCAACTTTCGTGACTTGACGGGCGGTGTGTACAAGGCCCGGGAACGTATTCACCGCASCGTTGCTGATCTGCGATTACTAGCGACTCCSACTTCRCGTGGTCGAGTTGCASACCACGATCCRAACTGAGACCAGCTTTTTGRGATTAKCTCCACCTCGCGKCATCGCAACCCATTGTACTGGCCWTTGTAGCATGCGTGAASCCCAASACATARGGSGCATGATGATTTGACGTCATCCCCACC	Kocuria	Kocuria	Kocuria
22JT-AC-007	Aiolochroia crassa	TRUE			TRUE		CACATGCAGTCGACGGATCCTTCGGGATTAGTGGCAGACGGGTGAGTAACGCGTGGGAAGCTACCTTGTGGTAGGGAACAACAGTTGGAAACGACTGCTAATACCCTATGAGCCCTATGGGGGAAAGATTTATCGCCATGAGATGTGCCCGCGTTAGATTAGCTAGTTGGTAAGGTAATGGCTTACCAAGGCGACGATCTATAGCTGGTCTGAGAGGATGATCAGCCACACTGGGACTGAGACACGGCCCAGACTCCTACGGGAGGCAGCAGTGGGGAATATTGGACAATGGGGGCAACCCTGATCCAGCCATGCCGCGTGAGTGATGACGGCCTTAGGGTTGTAAAGCTCTTTCAGCAGTGAAGATAATGACATTAACTGCAGAAGAAGCCCCGGCTA…	TCGCCTGCCTCCTTGCGGTTAGCACAGCGCCTTCGGGTAAAACCAACTCCCATGGTGTGACGGGCGGTGTGTACAAGGCCCGGGAACGTATTCACCGCGTCATGCTGTTACGCGATTACTAGCGATTCCAACTTCATGCTCTCGAGTTGCAGAGAACAATCCGAACTGAGACGGCTTTTGGAGATWAGCTTCCCCTCGCGAGGTCGCTGCCCACTGTCACCGCCATTGTAGCACGTGTGTAGCCCAGCCCGTAAGGGCCATGAGGACTTGACGTCATCCCCACCTTCCTCCGGCTTATCACCGGCAGTCCCCCTAGAGTGCCCAACTAAATGCTGGCAACTAAGGGCGAGGGTTGCGCTCGTTGCGGGACTTAACCCAACATCTCACGACACGAGCTGA…	Pseudovibrio	Pseudovibrio	Pseudovibrio
22JT-AC-008	Aiolochroia crassa	TRUE			TRUE		ACATGCAGTCGAGCGCGAAAGTTCTTCGGAACGAGTAGAGCGGCGGACGGGTGAGTAACGCGTGGGAAATTGCCCAGTAGTGGGGGACAACATTCGGAAACGGATGCTAATACCGCATACGCCCTACGGGGGAAAGCAGGGGATCTTCGGACCTTGCGCTATTGGATATGCCCGCGTCGGATTAGCTAGTTGGTGAGGTAATGGCTCACCAAGGCAACGATCCGTAGCTGGTCTGAGAGGATGATCAGCCACACTGGGACTGAGACACGGCCCAGACTCCTACGGGAGGCAGCAGTGGGGAATATTGGACAATGGGCGGAAGCCTGATCCAGCCATGCCGCGTGTGTGAAGAAGGCCCTAGGGTTGTAAAGCACTTTCAGTAGGGAGGAAGGCCTTAAA…	TGACCGTCCCCCGAAGGTTAGACTAGCCACTTCTGGAGCAACCCACTCCCATGGTGTGACGGGCGGTGTGTACAAGGCCCGGGAACGTATTCACCGTGACATTCTGATTCACGATTACTAGCGATTCCGACTTCATGGAGTCGAGTTGCAGACTCCAATCCGGACTACGATTGGTTTTTTCGGATTAGCTCCACCTCGCGGCTTAGCGACCGTCTGTACCAACCATTGTAGCACGTGTGTAGCCCAGGACGTAAGGGCCATGATGACTTGACGTCGTCCCCACCTTCCTCCGGTTTGTCACCGGCAGTCTCCCTAGAGTTCTCAGCATTACCTGCTAGCAACTAAAGACAAGGGTTGCGCTCGTTACGGGACTTAACCCAACATCTCACGACACGAGCT…	Microbulbifer	Microbulbifer	Microbulbifer
22VT-AC-001	Aiolochroia crassa	TRUE			TRUE		ATGCAGTCGAACGGATCCTTCGGGATTAGTGGCAGACGGGTGAGTAACGCGTGGGAAGCTACCTTGTGGTAGGGAACAACAGTTGGAAACGACTGCTAATACCCTATGAGCCCTATGGGGGAAAGATTTATCGCCATGAGATGTGCCCGCGTTAGATTAGCTAGTTGGTAAGGTAATGGCTTACCAAGGCGACGATCTATAGCTGGTCTGAGAGGATGATCAGCCACACTGGGACTGAGACACGGCCCAGACTCCTACGGGAGGCAGCAGTGGGGAATATTGGACAATGGGGGCAACCCTGATCCAGCCATGCCGCGTGAGTGATGACGGCCTTAGGGTTGTAAAGCTCTTTCAGCAGTGAAGATAATGACATTAACTGCAGAAGAAGCCCCGGCTAAC…	GGGTAAAACCAACTCCCATGGTGTGACGGGCGGTGTGTACAAGGCCCGGGAACGTATTCACCGCGTCATGCTGTTACGCGATTACTAGCGATTCCAACTTCATGCTCTCGAGTTGCAGAGAACAATCCGAACTGAGACGGCTTTTGGAGATTAGCTTCCCCTCGCGAGGTCGCTGCCCACTGTCACCGCCATTGTAGCACGTGTGTAGCCCAGCCCGTAAGGGCCATGAGGACTTGACGTCATCCCCACCTTCCTCCGGCTTATCACCGGCAGTCCCCCTAGAGTGCCCAACTAAATGCTGGCAACTAAGGCGAGGGTTGCGCT	Pseudovibrio	Pseudovibrio	Pseudovibrio
22VT-AC-002	Aiolochroia crassa	TRUE			TRUE		CTAACACATGCAGTCGAACGGATCCTTCGGGATTAGTGGCAGACGGGTGAGTAACGCGTGGGAAGCTACCTTGTGGTAGGGAACAACAGTTGGAAACGACTGCTAATACCCTATGAGCCCTATGGGGGAAAGATTTATCGCCATGAGATGTGCCCGCGTTAGATTAGCTAGTTGGTAAGGTAATGGCTTACCAAGGCGACGATCTATAGCTGGTCTGAGAGGATGATCAGCCACACTGGGACTGAGACACGGCCCAGACTCCTACGGGAGGCAGCAGTGGGGAATATTGGACAATGGGGGCAACCCTGATCCAGCCATGCCGCGTGAGTGATGACGGCCTTAGGGTTGTAAAGCTCTTTCAGCAGTGAAGATAATGACATTAACTGCAGAAGAAGCCCC…	TGGTCGCCTGCCTCCTTGCGGTTAGCACAGCGCCTTCGGGTAAAACCAACTCCCATGGTGTGACGGGCGGTGTGTACAAGGCCCGGGAACGTATTCACCGCGTCATGCTGTTACGCGATTACTAGCGATTCCAACTTCATGCTCTCGAGTTGCAGAGAACAATCCGAACTGAGACGGCTTTTGGAGATTAGCTTCCCCTCGCGAGGTCGCTGCCCACTGTCACCGCCATTGTAGCACGTGTGTAGCCCAGCCCGTAAGGGCCATGAGGACTTGACGTCATCCCCACCTTCCTCCGGCTTATCACCGGCAGTCCCCCTAGAGTGCCCAACTAAATGCTGGCAACTAAGGGCGAGGGTTGCGCTCGTTGCGGGACTTAACCCAACATCTCACGACACGAGC…	Pseudovibrio	Pseudovibrio	Pseudovibrio
22VT-AC-003	Aiolochroia crassa	TRUE			TRUE		GTGGCAGACGGGTGAGTAACGCGTGGGAASCTACCTTKWGGTASGGAACAACAGTTGGAAACGACTGCTAATACCSTATGWGCCCTATGGGGGAAAGATTTATCGCCWWRRGATGKGCCCGCGTTRGATTAGCTAGTTGGTRRGGTAATGGCYTACCAAGGCGACGATCYATAGCTGGTCTGAGAGGATGATCAGCCACACTGGGACTGAGACACGGCCCAGACTCCTACGGGAGGCAGCAGTGGGGAATATTGGACAATGGGGGCAACCCTGATCCAGCCATGCCGCGTGWGTGATGAMGGCCYTAGGGTTGTAAAGCWCTTTCAGCRRKGARGATAATGACRTTAMYYGCAGAAGAAGCCCCGGCTAACTTCGTGCCAGCAGCCGCGGTAATACGAA…	GTTACRCGATTACAAKCGATTCCCCCTTCTTGCGCTCKAGTTGTGSAGAAAAATCCSAAATGAGASAGSTTTTGGAGATATKMTCCCCCTCTCGAGGTSKCTGCCCCCTGTGWCCCCCMTTGTARCACGTGTGTAKACCACCCCCTAWAGGGCATGAGGACATGACRTCWTCTCCCCCTTCTTCTCGGGTTAACACCGGSMRTCCCCCTAAAATGGCCAAMTAAATGCTGGMAAAMAARGGSMAAGGTTGGCCTCSTTGCGGGAYTTAACCCAACATCTTCCMAAACSAGCTGAAMACMGCCATGGMRSACCTGGCCTGGMGTCCCCCAAGGGAAAA	Pseudovibrio	Pseudovibrio	Pseudovibrio
22VT-AC-004	Aiolochroia crassa	TRUE			TRUE		CACATGCAGTCGAGCGCGAAAGTTCTTCGGAACGAGTAGAGCGGCGGACGGGTGAGTAACGCGTGGGAAATTGCCCAGTAGTGGGGGACAACATTCGGAAACGGATGCTAATACCGCATACGCCCTACGGGGGAAAGCAGGGGATCTTCGGACCTTGTGCTATTGGATATGCCCGCGTCGGATTAGCTAGTTGGTGAGGTAATGGCTCACCAAGGCAACGATCCGTAGCTGGTCTGAGAGGATGATCAGCCACACTGGGACTGAGACACGGCCCAGACTCCTACGGGAGGCAGCAGTGGGGAATATTGGACAATGGGCGCAAGCCTGATCCAGCCATGCCGCGTGTGTGAAGAAGGCTCTAGGGTTGTAAAGCACTTTCAGTAGGGAGGAAGGCCTTAA…	TGATGACGTCCCCCGAAGGTTAGACTAGCCACTTCTGGAGCAACCCACTCCCATGGTGTGACGGGCGGTGTGTACAAGGCCCGGGAACGTATTCACCGTGACATTCTGATTCACGATTACTAGCGATTCCGACTTCATGGAGTCGAGTTGCAGACTCCAATCCGGACTACGATTGGTTTTTTCGGATTAGCTCCACCTCGCGGCTTAGCGACCGTCTGTACCAACCATTGTAGCACGTGTGTAGCCCAGGACGTAAGGGCCATGATGACTTGACGTCGTCCCCACCTTCCTCCGGTTTGTCACCGGCAGTCTCCCTAGAGTTCCCACCATTACGTGCTGGCAACTAAGGACAAGGGTTGCGCTCGTTACGGGACTTAACCCAACATCTCACGACACGAG…	Microbulbifer	Microbulbifer	Microbulbifer
22VT-AC-005	Aiolochroia crassa	TRUE			TRUE		CACATGCAGTCGACGGATCCTTCGGGATTAGTGGCAGACGGGTGAGTAACGCGTGGGAAGCTACCTTGTGGTAGGGAACAACAGTTGGAAACGACTGCTAATACCCTATGAGCCCTATGGGGGAAAGATTTATCGCCATGAGATGTGCCCGCGTTAGATTAGCTAGTTGGTAAGGTAATGGCTTACCAAGGCGACGATCTATAGCTGGTCTGAGAGGATGATCAGCCACACTGGGACTGAGACACGGCCCAGACTCCTACGGGAGGCAGCAGTGGGGAATATTGGACAATGGGGGCAACCCTGATCCAGCCATGCCGCGTGAGTGATGACGGCCTTAGGGTTGTAAAGCTCTTTCAGCAGTGAAGATAATGACATTAACTGCAGAAGAAGCCCCGGCTA…	TGGTCGCTGCCTCCTTGCGGTTAGCACAGCGCCTTCGGGTAAAACCAACTCCCATGGTGTGACGGGCGGTGTGTACAAGGCCCGGGAACGTATTCACCGCGTCATGCTGTTACGCGATTACTAGCGATTCCAACTTCATGCTCTCGAGTTGCAGAGAACAATCCGAACTGAGACGGCTTTTGGAGATWAGCTTCCCCTCGCGAGGTCGCTGCCCACTGTCACCGCCATTGTAGCACGTGTGTAGCCCAGCCCGTAAGGGCCATGAGGACTTGACGTCATCCCCACCTTCCTCCGGCTTATCACCGGCAGTCCCCCTAGAGTGCCCAACTAAATGCTGGCAACTAAGGGCGAGGGTTGCGCTCGTTGCGGGACTTAACCCAACATCTCACGACACGAGCT…	Pseudovibrio	Pseudovibrio	Pseudovibrio
22VT-AC-006	Aiolochroia crassa	TRUE			TRUE		TACACATGCAGTCGAACGGATCCTTCGGGATTAGTGGCAGACGGGTGAGTAACGCGTGGGAAGCTACCTTGTGGTAGGGAACAACAGTTGGAAACGACTGCTAATACCCTATGAGCCCTATGGGGGAAAGATTTATCGCCATGAGATGTGCCCGCGTTAGATTAGCTAGTTGGTAAGGTAATGGCTTACCAAGGCGACGATCTATAGCTGGTCTGAGAGGATGATCAGCCACACTGGGACTGAGACACGGCCCAGACTCCTACGGGAGGCAGCAGTGGGGAATATTGGACAATGGGGGCAACCCTGATCCAGCCATGCCGCGTGAGTGATGACGGCCTTAGGGTTGTAAAGCTCTTTCAGCAGTGAAGATAATGACATTAACTGCAGAAGAAGCCCCGG…	TCGCTGCCTCCTTGCGGTTAGCACAGCGCCTTCGGGTAAAACCAACTCCCATGGTGTGACGGGCGGTGTGTACAAGGCCCGGGAACGTATTCACCGCGTCATGCTGTTACGCGATTACTAGCGATTCCAACTTCATGCTCTCGAGTTGCAGAGAACAATCCGAACTGAGACGGCTTTTGGAGATTAGCTTCCCCTCGCGAGGTCGCTGCCCACTGTCACCGCCATTGTAGCACGTGTGTAGCCCAGCCCGTAAGGGCCATGAGGACTTGACGTCATCCCCACCTTCCTCCGGCTTATCACCGGCAGTCCCCCTAGAGTGCCCAACTAAATGCTGGCAACTAAGGGCGAGGGTTGCGCTCGTTGCGGGACTTAACCCAACATCTCACGACACGAGCTGAC…	Pseudovibrio	Pseudovibrio	Pseudovibrio
22VT-AC-007	Aiolochroia crassa	TRUE			TRUE		CCATGCAGTCGAGCGCGCCCTTCGGGGTGAGCGGCGGACGGGTTAGTAACGCGTGGGAATATGCCCAAAGGTACGGAATAGCCTCTGGAAACGGAGAGTAATACCGTATGTGCCCTTCGGGGGAAAGATTTATCGCCTTTGGATTAGCCCGCGTTAGATTAGGTAGTTGGTGGGGTAATGGCCTACCAAGCCTACGATCTATAGCTGGTTTTAGAGGATGATCAGCAACACTGGGACTGAGACACGGCCCAGACTCCTACGGGAGGCAGCAGTGGGGAATCTTGGACAATGGGGGCAACCCTGATCCAGCCATGCCGCGTGAGTGATGAAGGCCTTAGGGTCGTAAAGCTCTTTCGCCTGTGAAGATAATGACGGTAGCAGGTAAAGAAACCCCGGCTA…	GTCGCTGCCCCAAAGGTTAGCGCACGGCCGTCGGGTAGAACCAACTCCCATGGTGTGACGGGCGGTGTGTACAAGGCCCGGGAACGTATTCACCGCGTCATGCTGTTACGCGATTACTAGCGATTCCGACTTCATGGGGTCGAGTTGCAGACCCCAATCCGAACTGAGACAGTTTTTTGGGATTAACCCATTGTCACTGCCATTGTAGCACGTGTGTAGCCCAACCCGTAAGGGCCATGAGGACTTGACGTCATCCACACCTTCCTCCCGCTTATCACGGGCAGTTTCCCTAGAGTGCCCAGCCGAACTGCTGGCAACTAAGGATGTGGGTTGCGCTCGTTGCCGGACTTAACCGAACATCTCACGACACGAGCTGACGACAGCCATGCAGCACCTGTC…	Ruegeria	Ruegeria	Ruegeria
22VT-AC-008	Aiolochroia crassa	TRUE			TRUE		CACATGCAGTCGACGGATCCTTCGGGATTAGTGGCAGACGGGTGAGTAACGCGTGGGAAGCTACCTTGTGGTAGGGAACAACAGTTGGAAACGACTGCTAATACCCTATGAGCCCTATGGGGGAAAGATTTATCGCCATGAGATGTGCCCGCGTTAGATTAGCTAGTTGGTAAGGTAATGGCTTACCAAGGCGACGATCTATAGCTGGTCTGAGAGGATGATCAGCCACACTGGGACTGAGACACGGCCCAGACTCCTACGGGAGGCAGCAGTGGGGAATATTGGACAATGGGGGCAACCCTGATCCAGCCATGCCGCGTGAGTGATGACGGCCTTAGGGTTGTAAAGCTCTTTCAGCAGTGAAGATAATGACATTAACTGCAGAAGAAGCCCCGGCTA…	TCGCTGCCTCCTTGCGGTTAGCACAGCGCCTTCGGGTAAAACCAACTCCCATGGTGTGACGGGCGGTGTGTACAAGGCCCGGGAACGTATTCACCGCGTCATGCTGTTACGCGATTACTAGCGATTCCAACTTCATGCTCTCGAGTTGCAGAGAACAATCCGAACTGAGACGGCTTTTGGAGATTAGCTTCCCCTCGCGAGGTCGCTGCCCACTGTCACCGCCATTGTAGCACGTGTGTAGCCCAGCCCGTAAGGGCCATGAGGACTTGACGTCATCCCCACCTTCCTCCGGCTTATCACCGGCAGTCCCCCTAGAGTGCCCAACTAAATGCTGGCAACTAAGGGCGAGGGTTGCGCTCGTTGCGGGACTTAACCCAACATCTCACGACACGAGCTGAC…	Pseudovibrio	Pseudovibrio	Pseudovibrio
22AV-AC-001	Aiolochroia crassa	TRUE			TRUE		ATGCAGTCGAACGGATCCTTCGGGATTAGTGGCAGACGGGTGAGTAACGCGTGGGAAGCTACCTTGTGGTAGGGAACAACAGTTGGAAACGACTGCTAATACCCTATGAGCCCTATGGGGGAAAGATTTATCGCCATGAGATGTGCCCGCGTTAGATTAGCTAGTTGGTAAGGTAATGGCTTACCAAGGCGACGATCTATAGCTGGTCTGAGAGGATGATCAGCCACACTGGGACTGAGACACGGCCCAGACTCCTACGGGAGGCAGCAGTGGGGAATATTGGACAATGGGGGCAACCCTGATCCAGCCATGCCGCGTGTGTGATGACGGCCTTAGGGTTGTAAAGCACTTTCAGCAGTGAAGATAATGACATTAACTGCAGAAGAAGCCCCGGCTAAC…	AGCGCAGCGCCTTCGGGTAAAACCAACTCCCATGGTGTGACGGGCGGTGTGTACAAGGCCCGGGAACGTATTCACCGCGTCATGCTGTTACGCGATTACTAGCGATTCCAACTTCATGCTCTCGAGTTGCAGAGAACAATCCGAACTGAGACGGCTTTTGGAGATWAGCTTCCCCTCGCGGGGTCGCTGCCCATTGTCACCGCCATTGTAGCACGTGTGTAGCCCAGCCCGTAAGGGCCATGAGGACTTGACGTCATCCCCACCTTCCTCCGGCTTATCACCGGCAGTCCCCCTAGAGTGCCCAACTAAATGCTGGCAACTAAGGGCGAGGGTTGCGCT	Pseudovibrio	Pseudovibrio	Pseudovibrio
22AV-AC-002	Aiolochroia crassa	TRUE			TRUE		GCAGTCGAGCGCGAAGTTCTTCGGAACGAGTAGAGCGGCGGACGGGTGAGTAACGCGTGGGAAATTGCCCAGTAGTGGGGGACAACATTCGGAAACGGATGCTAATACCGCATACGCCCTACGGGGGAAAGCAGGGGATCTTCGGACCTTGCGCTATTGGATATGCCCGCGTCGGATTAGCTAGTTGGTGAGGTAATGGCTCACCAAGGCAACGATCCGTAGCTGGTCTGAGAGGATGATCAGCCACACTGGGACTGAGACACGGCCCAGACTCCTACGGGAGGCAGCAGTGGGGAATATTGGACAATGGGCGGAAGCCTGATCCAGCCATGCCGCGTGTGTGAAGAAGGCCCTAGGGTTGTAAAGCACTTTCAGTAGGGAGGAAGGCCTTAAAGTTAA…	GAGGTTAGACTAGCCACTTCTGGAGCAACCCACTCCCATGGTGTGACGGGCGGTGTGTACAAGGCCCGGGAACGTATTCACCGTGACATTCTGATTCACGATTACTAGCGATTCCGACTTCATGGAGTCGAGTTGCAGACTCCAATCCGGACTACGATTGGTTTTTTCGGATTAGCTCCACCTCGCGGCTTAGCGACCGTCTGTACMAACCATTGTAGCACGTGTGT	Microbulbifer	Microbulbifer	Microbulbifer
22AV-AC-003	Aiolochroia crassa	TRUE			TRUE		GCAGTCGAACGGATCCTTCGGGATTAGTGGCAGACGGGTGAGTAACGCGTGGGAAGCTACCTTGTGGTAGGGAACAACAGTTGGAAACGACTGCTAATACCCTATGAGCCCTATGGGGGAAAGATTTATCGCCATGAGATGTGCCCGCGTTAGATTAGCTAGTTGGTAAGGTAATGGCTTACCAAGGCGACGATCTATAGCTGGTCTGAGAGGATGATCAGCCACACTGGGACTGAGACACGGCCCAGACTCCTACGGGAGGCAGCAGTGGGGAATATTGGACAATGGGGGCAACCCTGATCCAGCCATGCCGCGTGAGTGATGACGGCCTTAGGGTTGTAAAGCTCTTTCAGCAGTGAAGATAATGACATTAACTGCAGAAGAAGCCCCGGCTAACTT…	TGCCTCCTTGCGGTTAGCACAGCGCCTTCGGGTAAACCAACTCCCATGGTGTGACGGGCGGTGTGTACAAGGCCCGGGAACGTATTCACCGCGTCATGCTGTTACGCGATTACTAGCGATTCCAACTTCATGCTCTCGAGTTGCAGAGAACAATCCGAACTGAGACGGCTTTTGGAGATTAGCTTCCCCTCGCGAGGTCGCTGCCCACTGTCACCGCCATTGTAGCACGTGTGTAGCCCAGCCCGTAAGGGCCATGAGGACTTGACGTCATCCCCACCTTCCTCCGGCTTATCACCGGCAGTCCCCCTAGAGTGCCCAACTAAATGCTGGCAACTAAGGGCGAGGGTTGCGCTCGTTGCGGGACTTAACCCAACATCTCACGACACGAGCTGACGACAG…	Pseudovibrio	Pseudovibrio	Pseudovibrio
22AV-AC-005	Aiolochroia crassa	TRUE			TRUE		TGCAGTCGACGGATCCTTCGGGATTAGTGGCAGACGGGTGAGTAACGCGTGGGAAGCTACCTTGTGGTAGGGAACAACAGTTGGAAACGACTGCTAATACCCTATGAGCCCTATGGGGGAAAGATTTATCGCCATGAGATGTGCCCGCGTTAGATTAGCTAGTTGGTAAGGTAATGGCTTACCAAGGCGACGATCTATAGCTGGTCTGAGAGGATGATCAGCCACACTGGGACTGAGACACGGCCCAGACTCCTACGGGAGGCAGCAGTGGGGAATATTGGACAATGGGGGCAACCCTGATCCAGCCATGCCGCGTGAGTGATGACGGCCTTAGGGTTGTAAAGCTCTTTCAGCAGTGAAGATAATGACATTAACTGCAGAAGAAGCCCCGGCTAACTT…	TGGTCGCTGCCTCCTTGCGGTTAGCACAGCGCCTTCGGGTAAAACCAACTCCCATGGTGTGACGGGCGGTGTGTACAAGGCCCGGGAACGTATTCACCGCGTCATGCTGTTACGCGATTACTAGCGATTCCAACTTCATGCTCTCGAGTTGCAGAGAACAATCCGAACTGAGACGGCTTTTGGAGATWAGCTTCCCCTCGCGAGGTCGCTGCCCACTGTCACCGCCATTGTAGCACGTGTGTAGCCCAGCCCGTAAGGGCCATGAGGACTTGACGTCATCCCCACCTTCCTCCGGCTTATCACCGGCAGTCCCCCTAGAGTGCCCAACTAAATGCTGGCAACTAAGGGCGAGGGTTGCGCTCGTTGCGGGACTTAACCCAACATCTCACGACACGAGCT…	Pseudovibrio	Pseudovibrio	Pseudovibrio
22AV-AC-006	Aiolochroia crassa	TRUE			TRUE		GCAGTCGACGGATCCTTCGGGATTAGTGGCAGACGGGTGAGTAACGCGTGGGAAGCTACCTTGTGGTAGGGAACAACAGTTGGAAACGACTGCTAATACCCTATGAGCCCTATGGGGGAAAGATTTATCGCCATGAGATGTGCCCGCGTTAGATTAGCTAGTTGGTAAGGTAATGGCTTACCAAGGCGACGATCTATAGCTGGTCTGAGAGGATGATCAGCCACACTGGGACTGAGACACGGCCCAGACTCCTACGGGAGGCAGCAGTGGGGAATATTGGACAATGGGGGCAACCCTGATCCAGCCATGCCGCGTGAGTGATGACGGCCTTAGGGTTGTAAAGCTCTTTCAGCAGTGAAGATAATGACATTAACTGCAGAAGAAGCCCCGGCTAACTTC…	GCTGCCTCCTTGCGGTTAGCACAGCGCCTTCGGGTAAACCAACTCCCATGGTGTGACGGGCGGTGTGTACAAGGCCCGGGAACGTATTCACCGCGTCATGCTGTTACGCGATTACTAGCGATTCCAACTTCATGCTCTCGAGTTGCAGAGAACAATCCGAACTGAGACGGCTTTTGGAGATTAGCTTCCCCTCGCGAGGTCGCTGCCCACTGTCACCGCCATTGTAGCACGTGTGTAGCCCAGCCCGTAAGGGCCATGAGGACTTGACGTCATCCCCACCTTCCTCCGGCTTATCACCGGCAGTCCCCCTAGAGTGCCCAACTAAATGCTGGCAACTAAGGGCGAGGGTTGCGCTCGTTGCGGGACTTAACCCAACATCTCACGACACGAGCTGACGAC…	Pseudovibrio	Pseudovibrio	Pseudovibrio
22AV-AC-007	Aiolochroia crassa	TRUE			TRUE		GCAGTCGACGGATCCTTCGGGATTAGTGGCAGACGGGTGAGTAACGCGTGGGAAGCTACCTTGTGGTAGGGAACAACAGTTGGAAACGACTGCTAATACCCTATGAGCCCTATGGGGGAAAGATTTATCGCCATGAGATGTGCCCGCGTTAGATTAGCTAGTTGGTAAGGTAATGGCTTACCAAGGCGACGATCTATAGCTGGTCTGAGAGGATGATCAGCCACACTGGGACTGAGACACGGCCCAGACTCCTACGGGAGGCAGCAGTGGGGAATATTGGACAATGGGGGCAACCCTGATCCAGCCATGCCGCGTGAGTGATGACGGCCTTAGGGTTGTAAAGCTCTTTCAGCAGTGAAGATAATGACATTAACTGCAGAAGAAGCCCCGGCTAACTTC…	TGGTCGCTGCCTCCTTGCGGTTAGCACAGCGCCTTCGGGTAAACCAACTCCCATGGTGTGACGGGCGGTGTGTACAAGGCCCGGGAACGTATTCACCGCGTCATGCTGTTACGCGATTACTAGCGATTCCAACTTCATGCTCTCGAGTTGCAGAGAACAATCCGAACTGAGACGGCTTTTGGAGATTAGCTTCCCCTCGCGAGGTCGCTGCCCACTGTCACCGCCATTGTAGCACGTGTGTAGCCCAGCCCGTAAGGGCCATGAGGACTTGACGTCATCCCCACCTTCCTCCGGCTTATCACCGGCAGTCCCCCTAGAGTGCCCAACTAAATGCTGGCAACTAAGGGCGAGGGTTGCGCTCGTTGCGGGACTTAACCCAACATCTCACGACACGAGCTG…	Pseudovibrio	Pseudovibrio	Pseudovibrio
22AV-AC-008	Aiolochroia crassa	TRUE			TRUE		GCAGTCGACGGATCCTTCGGGATTAGTGGCAGACGGGTGAGTAACGCGTGGGAAGCTACCTTGTGGTAGGGAACAACAGTTGGAAACGACTGCTAATACCCTATGAGCCCTATGGGGGAAAGATTTATCGCCATGAGATGTGCCCGCGTTAGATTAGCTAGTTGGTAAGGTAATGGCTTACCAAGGCGACGATCTATAGCTGGTCTGAGAGGATGATCAGCCACACTGGGACTGAGACACGGCCCAGACTCCTACGGGAGGCAGCAGTGGGGAATATTGGACAATGGGGGCAACCCTGATCCAGCCATGCCGCGTGAGTGATGACGGCCTTAGGGTTGTAAAGCTCTTTCAGCAGTGAAGATAATGACATTAACTGCAGAAGAAGCCCCGGCTAACTTC…	GCTGCCTCCTTGCGGTTAGCACAGCGCCTTCGGGTAAAACCAACTCCCATGGTGTGACGGGCGGTGTGTACAAGGCCCGGGAACGTATTCACCGCGTCATGCTGTTACGCGATTACTAGCGATTCCAACTTCATGCTCTCGAGTTGCAGAGAACAATCCGAACTGAGACGGCTTTTGGAGATTAGCTTCCCCTCGCGAGGTCGCTGCCCACTGTCACCGCCATTGTAGCACGTGTGTAGCCCAGCCCGTAAGGGCCATGAGGACTTGACGTCATCCCCACCTTCCTCCGGCTTATCACCGGCAGTCCCCCTAGAGTGCCAACTAAATGCTGGCAACTAAGGGCGAGGGTTGCGCTCGTTGCGGGACTTAACCCAACATCTCACGACACGAGCTGACGAC…	Pseudovibrio	Pseudovibrio	Pseudovibrio
22VV-AC-001	Aiolochroia crassa	TRUE			TRUE		TGCAGTCGACGGATCCTTCGGGATTAGTGGCAGACGGGTGAGTAACGCGTGGGAAGCTACCTTGTGGTAGGGAACAACAGTTGGAAACGACTGCTAATACCCTATGAGCCCTATGGGGGAAAGATTTATCGCCATGAGATGTGCCCGCGTTAGATTAGCTAGTTGGTAAGGTAATGGCTTACCAAGGCGACGATCTATAGCTGGTCTGAGAGGATGATCAGCCACACTGGGACTGAGACACGGCCCAGACTCCTACGGGAGGCAGCAGTGGGGAATATTGGACAATGGGGGCAACCCTGATCCAGCCATGCCGCGTGAGTGATGACGGCCTTAGGGTTGTAAAGCTCTTTCAGCAGTGAAGATAATGACATTAACTGCAGAAGAAGCCCCGGCTAACTT…	GTCGCTGCCTCCTTGCGGTTAGCACAGCGCCTTCGGGTAAAACCAACTCCCATGGTGTGACGGGCGGTGTGTACAAGGCCCGGGAACGTATTCACCGCGTCATGCTGTTACGCGATTACTAGCGATTCCAACTTCATGCTCTCGAGTTGCAGAGAACAATCCGAACTGAGACGGCTTTTGGAGATTAGCTTCCCCTCGCGAGGTCGCTGCCCACTGTCACCGCCATTGTAGCACGTGTGTAGCCCAGCCCGTAAGGGCCATGAGGACTTGACGTCATCCCCACCTTCCTCCGGCTTATCACCGGCAGTCCCCCTAGAGTGCCCAACTAAATGCTGGCAACTAAGGCGAGGGTTGCGCTCGTTGCGGGACTTAACCCAACATCTCACGACACGAGCTGAC…	Pseudovibrio	Pseudovibrio	Pseudovibrio
22VV-AC-002	Aiolochroia crassa	TRUE				TRUE	CAGTCGAGCGCGAAAGTTCTTCGGAACGAGTAGAGCGGCGGACGGGTGAGTAACGCGTGGGAAATTGCCCAGTAGTGGGGGACAACATTCGGAAACGGATGCTAATACCGCATACGCCCTAYGGGGGAAAGCAGGGGATCTTCGGACCTTGCGCTATTGGATATGCCCGCGTCGGATTAGCTAGTTGGTGAGGTAATGGCTCACCAAGGCAACGATCCGTAGCTGGTCTGAGAGGATGATCAGCCACACTGGGACTGAGACACGGCCCAGACTCCTACGGGAGGCAGCAGTGGGGAATATTGGACAATGGGCGGAAGCCTGATCCAGCCATGCCGCGTGTGTGAAGAAGGCCCTAGGGTTGTAAAGCACTTTCAGTAGGGAGGAAGGCCTTAAAGTTAA…	TGACGTCCCCGAAGTTAGACTAGCCACTTCTGGAGCAACCCACTCCCATGGTGTGACGGGCGGTGTGTACAAGGCCCGGGAACGTATTCACCGTGACATTCTGATTCACGATTACTAGCGATTCCGACTTCATGGAGTCGAGTTGCAGACTCCAATCCGGACTACGATTGGTTTTTTCGGATTAGCTCCACCTCGCGGCTTASCGACCGTCTGTACCAACCATTGTAGCACGTGTGT	Microbulbifer	Microbulbifer	Microbulbifer
22VV-AC-003	Aiolochroia crassa	TRUE				TRUE	TGCAGTCGAACGGATCCTTCGGGATTAGTGGCAGACGGGTGAGTAACGCGTGGGAAGCTACCTTGTGGTAGGGAACAACAGTTGGAAACGACTGCTAATACCCTATGAGCCCTATGGGGGAAAGATTTATCGCCATGAGATGTGCCCGCGTTAGATTAGCTAGTTGGTAAGGTAATGGCTTACCAAGGCGACGATCTATAGCTGGTCTGAGAGGATGATCAGCCACACTGGGACTGAGACACGGCCCAGACTCCTACGGGAGGCAGCAGTGGGGAATATTGGACAATGGGGGCAACCCTGATCCAGCCATGCCGCGTGAGTGATGACGGCCTTAGGGTTGTAAAGCTCTTTCAGCAGTGAAGATAATGACATTAACTGCAGAAGAAGCCCCGGCTAACT…	TCGCTGCCTCCTTGCGGTTAGCACAGCGCCTTCGGGTAAACCAACTCCCATGGTGTGACGGGCGGTGTGTACAAGGCCCGGGAACGTATTCACCGCGTCATGCTGTTACGCGATTACTAGCGATTCCAACTTCATGCTCTCGAGTTGCAGAGAACAATCCGAACTGAGACGGCTTTTGGAGATTAGCTTCCCCTCGCGAGGTCGCTGCCCACTGTCACCGCCATTGTAGCACGTGTGTAGCCCAGCCCGTAAGGSCMTGAGGACTTGACGTCATCCCCACCTTCCTCCGGCTTATCACCGGCAGTCCCCCTAGAGTGCCAACTAAATGCTGGCAACTAAGGCGAGGGTTGCGCTCGTTGCGGGACTTAACCCAACATCTCACGACACGAGCTGACGACA…	Pseudovibrio	Pseudovibrio	Pseudovibrio
22VV-AC-004	Aiolochroia crassa	TRUE				TRUE	CACATGCAAGTCGACGGATCCTTCGGGATTAGTGGCAGACGGGTGAGTAACGCGTGGGAAGCTACCTTGTGGTAGGGAACAACAGTTGGAAACGACTGCTAATACCCTATGAGCCCTATGGGGGAAAGATTTATCGCCATGAGATGTGCCCGCGTTAGATTAGCTAGTTGGTAAGGTAATGGCTTACCAAGGCGACGATCTATAGCTGGTCTGAGAGGATGATCAGCCACACTGGGACTGAGACACGGCCCAGACTCCTACGGGAGGCAGCAGTGGGGAATATTGGACAATGGGGGCAACCCTGATCCAGCCATGCCGCGTGAGTGATGACGGCCTTAGGGTTGTAAAGCTCTTTCAGCAGTGAAGATAATGACATTAACTGCAGAAGAAGCCCCGGCT…	GTGGTCGCTGCCTCCTTGCGGTTAGCACAGCGCCTTCGGGTAAACCAACTCCCATGGTGTGACGGGCGGTGTGTACAAGGCCCGGGAACGTATTCACCGCGTCATGCTGTTACGCGATTACTAGCGATTCCAACTTCATGCTCTCGAGTTGCAGAGAACAATCCGAACTGAGACGGCTTTTGGAGATWAGCTTCCCCTCGCGAGGTCGCTGCCCACTGTCACCGCCATTGTAGCACGTGTGTAGCCCAGCCCGTAAGGGCCATGAGGACTTGACGTCATCCCCACCTTCCTCCGGCTTATCACCGGCAGTCCCCCTAGAGTGCCCAACTAAATGCTGGCAACTAAGGGCGAGGGTTGCGCTCGTTGCGGGACTTAACCCAACATCTCACGACACGAGCT…	Pseudovibrio	Pseudovibrio	Pseudovibrio
22VV-AC-005	Aiolochroia crassa	TRUE			TRUE		TACACATGCAGTCGACGGATCCTTCGGGATTAGTGGCAGACGGGTGAGTAACGCGTGGGAAGCTACCTTGTGGTAGGGAACAACAGTTGGAAACGACTGCTAATACCCTATGAGCCCTATGGGGGAAAGATTTATCGCCATGAGATGTGCCCGCGTTAGATTAGCTAGTTGGTAAGGTAATGGCTTACCAAGGCGACGATCTATAGCTGGTCTGAGAGGATGATCAGCCACACTGGGACTGAGACACGGCCCAGACTCCTACGGGAGGCAGCAGTGGGGAATATTGGACAATGGGGGCAACCCTGATCCAGCCATGCCGCGTGAGTGATGACGGCCTTAGGGTTGTAAAGCTCTTTCAGCAGTGAAGATAATGACATTAACTGCAGAAGAAGCCCCGGC…	GGTCGCTGCCTCCTTGCGGTTAGCACAGCGCCTTCGGGTAAACCAACTCCCATGGTGTGACGGGCGGTGTGTACAAGGCCCGGGAACGTATTCACCGCGTCATGCTGTTACGCGATTACTAGCGATTCCAACTTCATGCTCTCGAGTTGCAGAGAACAATCCGAACTGAGACGGCTTTTGGAGATTAGCTTCCCCTCGCGAGGTCGCTGCCCACTGTCACCGCCATTGTAGCACGTGTGTAGCCCAGCCCGTAAGGGCCATGAGGACTTGACGTCATCCCCACCTTCCTCCGGCTTATCACCGGCAGTCCCCCTAGAGTGCCCAACTAAATGCTGGCAACTAAGGCGAGGGTTGCGCTCGTTGCGGGACTTAACCCAACATCTCACGACACGAGCTGAC…	Pseudovibrio	Pseudovibrio	Pseudovibrio
22VV-AC-006	Aiolochroia crassa	TRUE			TRUE		TGCAGTCGAACGGATCCTTCGGGATTAGTGGCAGACGGGTGAGTAACGCGTGGGAAGCTACCTTGTGGTAGGGAACAACAGTTGGAAACGACTGCTAATACCCTATGAGCCCTATGGGGGAAAGATTTATCGCCATGAGATGTGCCCGCGTTAGATTAGCTAGTTGGTAAGGTAATGGCTTACCAAGGCGACGATCTATAGCTGGTCTGAGAGGATGATCAGCCACACTGGGACTGAGACACGGCCCAGACTCCTACGGGAGGCAGCAGTGGGGAATATTGGACAATGGGGGCAACCCTGATCCAGCCATGCCGCGTGAGTGATGACGGCCTTAGGGTTGTAAAGCTCTTTCAGCAGTGAAGATAATGACATTAACTGCAGAAGAAGCCCCGGCTAACT…	TGGTCGCTGCCTCCTTGCGGTTAGCACAGCGCCTTCGGGTAAACCAACTCCCATGGTGTGACGGGCGGTGTGTACAAGGCCCGGGAACGTATTCACCGCGTCATGCTGTTACGCGATTACTAGCGATTCCAACTTCATGCTCTCGAGTTGCAGAGAACAATCCGAACTGAGACGGCTTTTGGAGATWAGCTTCCCCTCGCGAGGTCGCTGCCCACTGTCACCGCCATTGTAGCACGTGTGTAGCCCAGCCCGTAAGGGCCATGAGGACTTGACGTCATCCCCACCTTCCTCCGGCTTATCACCGGCAGTCCCCCTAGAGTGCCCAACTAAATGCTGGCAACTAAGGGCGAGGGTTGCGCTCGTTGCGGGACTTAACCCAACATCTCACGACACGAGCTG…	Pseudovibrio	Pseudovibrio	Pseudovibrio
22VV-AC-007	Aiolochroia crassa	TRUE			TRUE		TGCAAGTCGAACGGTCTCTTCGGAGATAGTGGCAGACGGGTGAGTAACGCGTGGGAAGCTACCTTGTGGTAGGGAACAACAGTTGGAAACGACTGCTAATACCCTATGAGCCCTATGGGGGAAAGATTTATCGCCATGAGATGTGCCCGCGTTAGATTAGCTAGTTGGTAAGGTAATGGCTTACCAAGGCGACGATCTATAGCTGGTCTGAGAGGATGATCAGCCACACTGGGACTGAGACACGGCCCAGACTCCTACGGGAGGCAGCAGTGGGGAATATTGGACAATGGGGGCAACCCTGATCCAGCCATGCCGCGTGAGTGATGACGGCCTTAGGGTTGTAAAGCTCTTTCAGCAGTGAAGATAATGACATTAACTGCAGAAGAAGCCCCGGCTAAC…	TCGCTGCCTCCTTGCGGTTAGCGTAGCGCCTTCGGGTAGAACCAACTCCCATGGTGTGACGGGCGGTGTGTACAAGGCCCGGGAACGTATTCACCGCGTCATGCTGTTACGCGATTACTAGCGATTCCAACTTCATGCTCTCGAGTTGCAGAGAACAATCCGAACTGAGACGGCTTTTGGAGATTAGCTTCCCCTCGCGAGGTCGCTGCCCACTGTCACCGCCATTGTAGCACGTGTGTAGCCCAGCCCGTAAGGGCCATGAGGACTTGACGTCATCCCCACCTTCCTCCGGCTTATCACCGGCAGTCCCCCTAGAGTGCCCAACTAAATGCTGGCAACTAAGGGCGAGGGTTGCGCTCGTTGCGGGACTTAACCCAACATCTCACGACACGAGCTGAC…	Pseudovibrio	Pseudovibrio	Pseudovibrio
22VV-AC-008	Aiolochroia crassa	TRUE			TRUE		CTACCTTGTGGTAGGGAACAACAGTTGGAAACGACTGCTAATACCCTATGAGCCCTATGGGGGAAAGATTTATCGCCATGAGATGTGCCCGCGTTAGATTAGCTAGTTGGTAAGGKAATGGCTTACCAAGGCGACGATCTATAGCTGGTCTGAGAGGATGATCAGCCACMCTGGGACTGAGACACGGCCCAGACTCCTACGGGAGGCAGCAGTGGGGAATATTGGACAATGGGGGCAACCCTGATCCAGCCATGCCGCGTGAGTGATGACGGCCTTAGGGTTGTAAAGCTCTTTCAGCAGTGAAGATAATGACATTAACTGCAGAAGAAGCCCCGGCTAACTTCSTGCCAGCAGCCGCGGTAATACGAAGGGGGCTAGCGTTGTTCGGAATCAC	CGCCTGCCCTCCTTGCGGTTAGCACAGCGCCTTCGGGTAAACCAACTCCCATGGTGTGAAAAGCGGTGTGTACAGGCCCGGGAACGTATTCACCGCCCTCATGCTGTTACGCGATTACTAGCGATTCCAACTTCATGCTCTCGAGTTGCAGARAACMATCCGAACTGAGACSGCTTTTGGAGATTAGCTTCCCCTCSCGAGGTCGC	Pseudovibrio	Pseudovibrio	Pseudovibrio
22BW-AC-001	Aiolochroia crassa		TRUE		TRUE		CGAGCGCGCCCTTCGGGGTGAGCGGCGGACGGGTTAGTAACGCGTGGGAATATGCCCAAAGGTACGGAATAGCCTCTGGAAACGGAGAGTAATACCGTATGTGCCCTTCGGGGGAAAGATTTATCGCCTTTGGATTAGCCCGCGTTAGATTAGGTAGTTGGTGGGGTAATGGCCTACCAAGCCTACGATCTATAGCTGGTTTTAGAGGATGATCAGCAACACTGGGACTGARACACGGCCCAGACTCCTACGGGAGGCAGCAGTGGGGAATCTTGGACAATGGGGGCAACCCTGATCCAGCCATGCCGCGTGAGTGATGAAGGCCTTAGGGTCGTAAAGCTCTTTCGCCTGTGAAGATAATGACGGTAGCAGGTAAAGAAACCCCGGCTAACTCCGTGC…	TGGTCGCTGCCCAAGGTTAGCGCACGGCCGTCGGGTAGAACCAACTCCCATGGTGTGACGGGCGGTGTGTACAAGGCCCGGGAACGTATTCACCGCGTCATGCTGTTACGCGATTACTAGCGATTCCGACTTCATGGGGTCGAGTTGCAGACCCCAATCCGAACTGAGAMAGTTTTTTGGGATTAACCCATTGTCACTGCCATTGTAGCACGTGTGTAGCCCAACCCGTARGGGCCATGAAGGACTTGACGTCATCCACACCTTCCTCCCGCTTATCAGGGGMAGTTTCCC	Ruegeria	Ruegeria	Ruegeria
22BW-AC-002	Aiolochroia crassa		TRUE		TRUE		TGCAGTCGAGCGCGAAAGTTCTTCGGAGCGAGTAGAGCGGCGGACGGGTGAGTAACGCGTGGGAAATTGCCCAGTAGTGGGGGACAACATTCGGAAACGGATGCTAATACCGCATACGCCCTACGGGGGAAAGCAGGGGATCTTCGGACCTTGCGCTATTGGATATGCCCGCGTCGGATTAGCTRGTTGGTGAGGTAATGGCTCACCAAGGCAACGATCCGTAGCTGGTCTGAGAGGATGATCAGCCACACTGGGACTGAGACACGGCCCAGACTCCTACGGGAGGCAGCAGTGGGGAATATTGGACAATGGGCGRAAGCCTGATCCAGCCATGCCGCGTGTGTGAAGAAGGCCCTAGGGTTGTAAAGCACTTTCAGTAGGGAGGAAGGCCTTAAAGTT…	TCGTGGTGACGTCCCCGAAGGTTAGACTAGCCACTTCTGGAGCAACCCACTCCCATGGTGTGACGGGCGGTGTGTACAAGGCCCGGGAACGTATTCACCGTGACATTCTGATTCACGATTACTAGCGATTCCGACTTCATGGAGTCGAGTTGCAGACTCCAATCCGGACTACGATTGGTTTTTTCGGATTAGCTCCACCTCSCGGCTTAGCGACCGTCTGTACCAACCATTGTAGCACGTGTGTAGCCCAGGACGWAAGGGCCATGA	Microbulbifer	Microbulbifer	Microbulbifer
22BW-AC-003	Aiolochroia crassa		TRUE		TRUE		TGCAAGTCGAACGATGAAGCCCAGCTTGCTGGGTGGATTAGTGGCGAACGGGTGAGTAACACGTGAGTAACCTGCCCTTAACTCTGGGATAAGCCTGGGAAACTGGGTCTAATACCGGATAGGAGCGTCCACCGCATGGTGGGTGTTGGAAAGATTTATCGGTTTTGGATGGACTCGCGGCCTATCAGCTTGTTGGTGAGGTAATGGCTCACCAAGGCGACGACGGGTAGCCGGCCTGAGAGGGTGACCGGCCACACTGGGACTGAGACACGGCCCAGACTCCTACGGGAGGCAGCAGTGGGGAATATTGCACAATGGGCGCAAGCCTGATGCAGCGACGCCGCGTGAGGGATGACGGCCTTCGGGTTGTAAACCTCTTTCAGTAGGGAAGAAGCGAAA…	CCACAAGGGTTAGGCCACCGGCTTCGGGTGTTACCAACTTTCGTGACTTGACGGGCGGTGTGTACAAGGCCCGGGAACGTATTCACCGCAGCGTTGCTGATCTGCGATTACTAGCGACTCCGACTTCATGGGGTCGAGTTGCAGACCCCAATCCGAACTGAGACCGGCTTTTTGGGATTAGCTCCACCTCACAGTATCGCAACCCATTGTACCGGCCATTGTAGCATGCGTGAARCCCAAGAMATAAGGGGCATGATGATTTGACGTCGTCCTCACCTTC	Micrococcus	Micrococcus	Micrococcus
22BW-AC-004	Aiolochroia crassa		TRUE		TRUE		GCAAGTCGAGCGCGCCCTTCGGGGTGAGCGGCGGACGGGTTAGTAACGCGTGGGAATATGCCCAAAGGTACGGAATAGCCTCTGGAAACGGAGAGTAATACCGTATGTGCCCTTCGGGGGAAAGATTTATCGCCTTTGGATTAGCCCGCGTTAGATTAGGTAGTTGGTGGGGTAATGGCCTACCAAGCCTACGATCTATAGCTGGTTTTAGAGGATGATCAGCAACACTGGGACTGAGACACGGCCCAGACTCCTACGGGAGGCAGCAGTGGGGAATCTTGGACAATGGGGGCAACCCTGATCCAGCCATGCCGCGTGAGTGATGAAGGCCTTAGGGTCGTAAAGCTCTTTCGCCTGTGAAGATAATGACGGTAGCAGGTAAAGAAACCCCGGCTAACT…	GCTGCCCCAAAGGTTAGCGCACGGCCGTCGGGTAAACCAACTCCCATGGTGYCGACGGGCGGTGTGTACAAGGCCCGGGAACGTATTCACCGCGTCATGCTGTTACGCGATTACTAGCGATTCCGACTTCATGGGGTCGAGTTGCAGACCCCAATCCGAACTGAGACAGTTTTTTGGGATTAACCCATTGTCACTGCCATTGTAGCACGTGTGTAGCCCAACCCGTAAGGGCCATGAGGACTTGACGTCATCCACACCTTCCTCCCGCTTATCACGGGCAGTTTCCCTAGAGTGCCCAGCCGAACTGCTGGCAACTAAGGATGTGGGTTGCGCTCGTTGCCGGACTTAACCGAACATCTCACGACACGAGCTGACGACAGCCATGCAGCACCTGTCACT…	Ruegeria	Ruegeria	Ruegeria
22BW-AC-005	Aiolochroia crassa		TRUE		TRUE		ACATGCAGTCGAACGATCCCTTCGGGGATAGTGGCAGACGGGTGAGTAACGCGTGGGAACCTACCTTTAGGTACGGAACAACAGTTGGAAACGACTGCTAATACCGTATGTGCCCTATGGGGGAAAGATTTATCGCCTAAGGATGGGCCCGCGTTGGATTAGCTAGTTGGTGGGGTAATGGCCTACCAAGGCGACGATCCATAGCTGGTCTGARAGGATGATCAGCCACACTGGGACTGARACACGGCCCAGACTCCTACGGGAGGCAGCAGTGGGGAATATTGGACAATGGGGGCAACCCTGATCCAGCCATGCCGCGTGAGTGATGAAGGCCCTAGGGTTGTAAAGCTCTTTCAGCGAGGAGGATAATGACGTTACTCGCAGAAGAAGCCCCGGCTA…	GTCAGCTGCCCCTTACGGTTAGCGCACTGCCTTCGGGTAACCCAACTCCCATGGTGTGACGGGCGGTGTGTACAAGGCCCGGGAACGTATTCACCGCGTCATGCTGTTACGCGATTACTAGCGATTCCAACTTCATGCTCTCGAGTTGCAGAGAACAATCCGAACTGAGACGGCTTTTGGAGATTAGCTCCCTCTCGCGAGTTCGCTGCCCACTGTCACCGCCATTGTAGCACGTGTGTAGCCCAGCCCGTAAGGGCCATGAGGACTTGACGTCATCCCCACCTTCCTCTCGGCTTATCACCGGCAGTCCCCCTAGAGTGCCCAACTAAATGATGGCAACTAAGGGCGAGGGTTGCGCTCGTTGCGGGACTTAACCCAACATCTCACGACACGAGCTGA…	Roseibium	Roseibium	Roseibium
22BW-AC-006	Aiolochroia crassa		TRUE		TRUE		ACATGCAAGTCGAGCGCGCCCTTCGGGGTGAGCGGCGGACGGGTTAGTAACGCGTGGGAATATGCCCAAAGGTACGGAATAGCCTCTGGAAACGGAGAGTAATACCGTATGTGCCCTTCGGGGGAAAGATTTATCGCCTTTGGATTAGCCCGCGTTAGATTAGGTAGTTGGTGGGGTAATGGCCTACCAAGCCTACGATCTATAGCTGGTTTTAGAGGATGATCAGCAACACTGGGACTGAGACACGGCCCAGACTCCTACGGGAGGCAGCAGTGGGGAATCTTGGACAATGGGGGCAACCCTGATCCAGCCATGCCGCGTGAGTGATGAAGGCCTTAGGGTCGTAAAGCTCTTTCGCCTGTGAAGATAATGACGGTAGCAGGTAAAGAAACCCCGGCT…	GGTGGTCGCTGCCCCAAAGGTTAGCGCACGGCCGTCGGGTAGAACCAACTCCCATGGTGTGACGGGCGGTGTGTACAAGGCCCGGGAACGTATTCACCGCGTCATGCTGTTACGCGATTACTAGCGATTCCGACTTCATGGGGTCGAGTTGCAGACCCCAATCCGAACTGAGACAGTTTTTTGGGATTAACCCATTGTCACTGCCATTGTAGCACGTGTGTAGCCCAACCCGTAAGGGCCATGAGGACTTGACGTCATCCACACCTTCCTCCCGCTTATCACGGGCAGTTTCCCTAGAGTGCCCAGCCGAACTGCTGGCAACTAAGATGTGGGTTGCGCTCGTTGCCGGACTTAACCGAACATCTCACGACACGAGCTGACGACAGCCATGCAGCACCT…	Ruegeria	Ruegeria	Ruegeria
22BW-AC-007	Aiolochroia crassa		TRUE		TRUE		CATGCAAGTCGAGCGCGCCCTTCGGGGTGAGCGGCGGACGGGTTAGTAACGCGTGGGAATATGCCCAAAGGTACGGAATAGCCTCTGGAAACGGAGAGTAATACCGTATGTGCCCTTCGGGGGAAAGATTTATCGCCTTTGGATTAGCCCGCGTTAGATTAGGTAGTTGGTGGGGTAATGGCCTACCAAGCCTACGATCTATAGCTGGTTTTARAGGATGATCAGCAACACTGGGACTGARACACGGCCCAGACTCCTACGGGAGGCAGCAGTGGGGAATCTTGGACAATGGGGGCAACCCTGATCCAGCCATGCCGCGTGAGTGATGAAGGCCTTAGGGTCGTAAAGCTCTTTCGCCTGTGAAGATAATGACGGTAGCAGGTAAAGAAACCCCGGCTA…	TCGCTGCCCCAAAGGTTAGCGCACGGCCGTCGGGTAGAACCAACTCCCATGGTGTGACGGGCGGTGTGTACAAGGCCCGGGAACGTATTCACCGCGTCATGCTGTTACGCGATTACTAGCGATTCCGACTTCATGGGGTCGAGTTGCAGACCCCAATCCGAACTGAGACAGTTTTTTGGGATTAACCCATTGTCACTGCCATTGTAGCACGTGTGTAGCCCAACCCGTAAGGGCCATGAGGACTTGACGTCATCCACACCTTCCTCCCGCTTATCACGGGCAGTTTCCCTAGAGTGCCCAGCCGAACTGCTGGCAACTAAGGATGTGGGTTGCGCTCGTTGCCGGACTTAACCGAAMATCTCACGACACGAGCTGACGACAGCCATGCAGCACCTGTCA…	Ruegeria	Ruegeria	Ruegeria
22BW-AC-008	Aiolochroia crassa		TRUE		TRUE		ATGCAGTCGACGATCCCTTCGGGGATAGTGGCAGACGGGTGAGTAACGCGTGGGAACCTACCTTTAGGTACGGAACAACAGTTGGAAACGACTGCTAATACCGTATGTGCCCTATGGGGGAAAGATTTATCGCCTAAGGATGGGCCCGCGTTGGATTAGCTAGTTGGTGGGGTAATGGCCTACCAAGGCGACGATCCATAGCTGGTCTGAGAGGATGATCAGCCACACTGGGACTGAGACACGGCCCAGACTCCTACGGGAGGCAGCAGTGGGGAATATTGGACAATGGGGGCAACCCTGATCCAGCCATGCCGCGTGAGTGATGAAGGCCCTAGGGTTGTAAAGCTCTTTCAGCGAGGAGGATAATGACGTTACTCGCAGAAGAAGCCCCGGCTAACT…	GGTCAGCTGCCCTTACGGTTAGCGCACTGCCTTCGGGTAACCCAACTCCCATGGTGYGACGGGCGGTGTGTACAAGGCCCGGGAACGTATTCACCGCGTCATGCTGTTACGCGATTACTAGCGATTCCAACTTCATGCTCTCGAGTTGCAGAGAACAATCCGAACTGAGACGGCTTTTGGAGATTAGCTCCCTCTCGCGAGTTCGCTGCCCACTGTCACCGCCATTGTAGCACGTGTGTAGCCCAGCCCGTAAGGGCCATGAGGACTTGACGTCATCCCCACCTTCCTCTCGGCTTATCACCGGCAGTCCCCCTAGAGTGCCCAACTAAATGATGGCAACTAAGGCGAGGGTTGCGCTCGTTGCGGGACTTAACCCACATCTCACGACACGAGCTGACG…	Roseibium	Roseibium	Roseibium
22CY-AC-001	Aiolochroia crassa		TRUE		TRUE		TGCAGTCGAGCGCGCCCTTCGGGGTGAGCGGCGGACGGGTTAGTAACGCGTGGGAATATGCCCAAAGGTACGGAATAGCCTCTGGAAACGGAGAGTAATACCGTATGTGCCCTTCGGGGGAAAGATTTATCGCCTTTGGATTAGCCCGCGTTAGATTAGGTAGTTGGTGGGGTAATGGCCTACCAAGCCTACGATCTATAGCTGGTTTTAGAGGATGATCAGCAACACTGGGACTGAGACACGGCCCARACTCCTACGGGAGGCAGCAGTGGGGAATCTTGGACAATGGGGGCAACCCTGATCCAGCCATGCCGCGTGAGTGATGAAGGCCTTAGGGTCGTAAAGCTCTTTCGCCTGTGAAGATAATGACGGTAGCAGGTAAAGAAACCCCGGCTAACT…	ATCGCTGCCCCAAGGTTAGCGCACGGCCGTCGGGTAGAACCAACTCCCATGGTGTGACGGGCGGTGTGTACAAGGCCCGGGAACGTATTCACCGCGTCATGCTGTTACGCGATTACTAGCGATTCCGACTTCATGGGGTCGAGTTGCAGACCCCAATCCGAACTGAGACAGTTTTTTGGGATTAAMCCATTGTCACTGCCATTGTASCASGTGTGKRGCCCAACCCGTAAGGGCCATGAGGACTTGACGTCATCCMCMCCTTCCTCCCSCTTATMAMGGGSAGTTTCCCAAAAKTGCCMMCCCGAAYGGTGGGAACAAAGAATGTGGGTGGGCTCGTTTGCCGGACTAAACCAAAATTCTC	Ruegeria	Ruegeria	Ruegeria
22CY-AC-002	Aiolochroia crassa		TRUE		TRUE		ATGCAAGTCGAACGCTGAAGCTTGGTGCTTGCACTGGGTGGATGAGTGGCGAACGGGTGAGTAATACGTGAGTAACCTGCCCTTGACTCTGGGATAAGCCTGGGAAACTGGGTCTAATACTGGATACGACATGTCACCGCATGGTGGTGTGTGGAAAGGGTTTTACTGGTTTTGGATGGGCTCACGGCCTATCAGCTTGTTGGTGGGGTAATGGCTCACCAAGGCGACGACGGGTAGCCGGCCTGAGAGGGTGACCGGCCACACTGGGACTGAGACACGGCCCAGACTCCTACGGGAGGCAGCAGTGGGGAATATTGCACAATGGGCGRAAGCCTGATGCAGCGACGCCGCGTGAGGGATGACGGCCTTCGGGTTGTAAACCTCTTTCAGCACGGAAGA…	GGGTTAGGCCACCGGCTTCGGGTGTTACCAACTTTCGTGACTTGACGGGCGGTGTGTACAAGGCCCGGGAACGTATTCACCGCAGCGTTGCTGATCTGCGATTACTAGCGACTCCGACTTCACGTGGTCGAGTTGCAGACCACGATCCGAACTGAGACCAGCTTTTTGGGATTAGCTCCACCTCGCGGCATCGCAACCCATTGTACTGGCCATTGTAGCATGCGTGAAGCCCAAGACATAAGGGGCATGATGATTTGACGTCATCCCCACCTTCCTCCGAGTTGACCCCGGCAGTCTCCTATGAGTCCCCACCATCACGTGCTGGCAACATAARAACGAGGGTTGCGCTCGTTGCGGGACTTAMCCCAACATCTCACGACACGAGCTGACGACAACCAT…	Kocuria	Kocuria	Kocuria
22CY-AC-003	Aiolochroia crassa		TRUE		TRUE		GCAAGTCGACGATCCCTTCGGGGATAGTGGCAGACGGGTGAGTAACGCGTGGGAACCTACCTTTAGGTACGGAACAACAGTTGGAAACGACTGCTAATACCGTATGTGCCCTATGGGGGAAAGATTTATCGCCTAAGGATGGGCCCGCGTTGGATTAGCTAGTTGGTGGGGTAATGGCCTACCAAGGCGACGATCCATAGCTGGTCTGAGAGGATGATCAGCCACACTGGGACTGAGACACGGCCCAGACTCCTACGGGAGGCAGCAGTGGGGAATATTGGACAATGGGGGCAACCCTGATCCAGCCATGCCGCGTGAGTGATGAAGGCCCTAGGGTTGTAAAGCTCTTTCAGCGAGGAGGATAATGACGTTACTCGCAGAAGAAGCCCCGGCTAACTT…	TCAGCTGCCCCTTACGGTTAGCGCACTGCCTTCGGGTAACCCAACTCCCATGGTGTGACGGGCGGTGTGTACAAGGCCCGGGAACGTATTCACCGCGTCATGCTGTTACGCGATTACTAGCGATTCCAACTTCATGCTCTCGAGTTGCAGAGAACAATCCGAACTGAGACGGCTTTTGGAGATTAGCTCCCTCTCGCGAGTTCGCTGCCCACTGTCACCGCCATTGTAGCACGTGTGTAGCCCAGCCCGTAAGGGCCATGAGGACTTGACGTCATCCCCACCTTCCTCTCGGCTTATCACCGGCAGTCCCCCTAGAGTGCCCAACTAAATGATGGCAACTAAGGCGAGGGTTGCGCTCGTTGCGGGACTTAACCCAACATCTCACGACACGAGCTGACG…	Roseibium	Roseibium	Roseibium
22CY-AC-004	Aiolochroia crassa		TRUE		TRUE		TGCAGTCGACGATCCCTTCGGGGATRGTGGCAGACGGGTGAGTAACGCGTGGGAACCTACCTTTAGGTACGGAACAACAGTTGGAAACGACTGCKAATACCGTATGTGCCCTATGGGGGAAAGATTTATCGCCTAAGGATGGGCCCGCGTTGGATTAGCTAGTTGGTGGGGTAATGGCCTACCAAGGCGACGATCCATAGCTGGTCTGAGAGGATGATCAGCCACACTGGGACTGAGACACGGCCCAGACTCCTACGGGAGGCAGCAGTGGGGAATATTGGACAATGGGGGCAACCCTGATCCAGCCATGCCGCGTGAGTGATGAAGGCCCTAGGGTTGTAAAGCTCTTTCAGCGAGGAGGATAATGACGTTACTCGCAGAAGAAGCCCCGGCTAACTT…	GTCGCTGCCCTTACGGTTAGCGCACTGCCTTCGGGTAACCCAACTCCCATGGTGTGACGGGCGGTGTGTACAAGGCCCGGGAACGTATTCACCGCGTCATGCTGTTACGCGATTACTAGCGATTCCAACTTCATGCTCTCGAGTTGCAGAGAACAATCCSAACTGAGACGGCTTTTGGAGATTAGCTCCCTCTCGCGAGTTCGCTGCCCACTGTCACCGCCATTGTAGCACGTGTGTAGCCCAGCCCGWAAGGGCCATGAGGACTTGACGTCATCCCCACCTTCCTCTCGGCTTATCACCGGCAGTCCCCCTAGAGTGCCCAACTGAATGATGGCAACTAAAGGCGAGGGTTGCGCTCGTTGCGGGACTTAACCCACATCTCACGACACGAGCTGACGA…	Roseibium	Roseibium	Roseibium
22CY-AC-006	Aiolochroia crassa		TRUE		TRUE		TGCAAGTCGACGATGAAGCCCAGCTTGCTGGGTGGATTAGTGGCGAACGGGTGAGTAACACGTGAGTAACCTGCCCTTAACTCTGGGATAAGCCTGGGAAACTAGGTCTAATACCGGATAGGAGCGYCYACCGCATGGTGGGTGTTGGAAAGATTTATCGGTTTTGGATGGACTCGCGGCCTATCAGCTTGTTGGTGAGGTAATGGCTCACCAAGGCGACGACGGGTAGCCGGCCTGAGAGGGTGACCGGCCACACTGGGACTGAGACACGGCCCAGACTCCTACGGGAGGCAGCAGTGGGGAATATTGCACAATGGGCGCAAGCCTGATGCAGCGACGCCGCGTGAGGGATGACGGCCTTCGGGTTGTAAACCTCTTTCAGTAGGGAAGAAGCGAAAG…	GCTCCCCCACAAGGGTTAGGCCACCGGCTTCGGGTGTTACCAACTTTCGTGACYTGACGGGCGGTGTGTACAAGGCCCGGGAACGTATTCACCGCAGCGTTGCTGATCTGCGATTACTAGCGACTCCGACTTCATGGGGTCGAGTTGCAGACCCCAATCCGAACTGAGACCGGCTTTTTGGGATTAGCTCCACCTCACAGTATCGCAACCCATTGTACCGGCCATTGTARCATGCGTGAARCCCAAGACATAAGGGGSAKGATGATTTGACGTCGTCCTCMCCTTCCTCCGAGTTGACCCCCGGCAGTCTCCCATGARTCCCCACCATTACKTGCTGGCAACATGGGAACGARGGGTTGCGCTCGTTGCGGGACTTAACCCAACATCTCACGACACGAG…	Micrococcus	Micrococcus	Micrococcus
22CY-AC-007	Aiolochroia crassa		TRUE		TRUE		TGCAGTCGACGATCCCTTCGGGGATAGTGGCAGACGGGTGAGTAACGCGTGGGAACCTACCTTTAGGTACGGAACAACAGTTGGAAACGACTGCTAATACCGTATGTGCCCTATGGGGGAAAGATTTATCGCCTAAGGATGGGCCCGCGTTGGATTAGCTAGTTGGTGGGGTAATGGCCTACCAAGGCGACRATCCATAGCTGGTCTGARAGGATGATCAGCCACACTGGGACTGARACACGGCCCAGACTCCTACGGGAGGCAGCAGTGGGGAATATTGGACAATGGGGGCAACCCTGATCCAGCCATGCCGCGTGAGTGATGAAGGCCCTAGGGTTGTAAAGCTCTTTCAGCGAGGAGGATAATGACGTTACTCGCAGAAGAAGCCCCGGCTAACTT…	AGCTGCCCCTTACGGTTAGCGCACTGCCTTCGGGTAAACCCAACTCCCATGGTGTGACGGGCGGTGTGTACAAGGCCCGGGAACGTATTCACCGCGTCATGCTGTTACGCGATTACTAGCGATTCCAACTTCATGCTCTCGAGTTGCAGAGAACAATCCGAACTGAGACGGCTTTTGGAGATTAGCTCCCTCTCGCGAGTTCGCTGCCCACTGTCACCGCCATTGTAGCACGTGTGTAGCCCAGCCCGTAAGGGCCATGAGGACTTGACGTCATCCCCACCTTCCTCTCGGCTTATCACCGGCAGTCCCCCTAGAGTGCCCAACTGAATGATGGCAACTAAGGGCGAGGGTTGCGCTCGTTGCGGGACTTAACCCAACATCTCACGACACGAGCTGACG…	Roseibium	Roseibium	Roseibium
22CY-AC-008	Aiolochroia crassa		TRUE			TRUE	CATGCAGTCGAGCGCGCCCTTCGGGGTGAGCGGCGGACGGGTTAGTAACGCGTGGGAATATGCCCAAAGGTACGGAATAGCCTCTGGAAACGGAGAGTAATACCGTATGTGCCCTTCGGGGGAAAGATTTATCGCCTTTGGATTAGCCCGCGTTAGATTAGGTAGTTGGTGGGGTAATGGCCTACCAAGCCTACGATCTATAGCTGGTTTTAGAGGATGATCAGCAACACTGGGACTGAGACACGGCCCAGACTCCTACGGGAGGCAGCAGTGGGGAATCTTGGACAATGGGGGCAACCCTGATCCAGCCATGCCGCGTGAGTGATGAAGGCCTTAGGGTCGTAAAGCTCTTTCGCCTGTGAAGATAATGACGGTAGCAGGTAAAGAAACCCCGGCTAA…	TCGCTGCCCAAAGGTTAGCGCACGGCCGTCGGGTAGAACCAACTCCCATGGTGTGACGGGCGGTGTGTACAAGGCCCGGGAACGTATTCACCGCGTCATGCTGTTACGCGATTACTAGCGATTCCGACTTCATGGGGTCGAGTTGCAGACCCCAATCCGAACTGAGACAGTTTTTTGGGATTAACCCATTGTCACTGCCATTGTAGCACGTGTGTAGCCCAACCCGTAAGGGCCATGAGGACTTGACGTCATCCACACCTTCCTCCCGCTTATCACGGGCAGTTTCCCTAGAGTGCCCAGCCGAACTGCTGGCAACTAAGGATGTGGGTTGCGCTCGTTGCCGGACTTAACCGAACATCTCACGACACGAGCTGACGACAGCCATGCAGCACCTGTCAC…	Ruegeria	Ruegeria	Ruegeria
